# Supplementary material for: A phosphorylation-regulated NPF transporter determines salt tolerance by mediating chloride uptake in soybean plants
Source: EMBO J. 2025 Jan 3;44(3):923–46. doi: 10.1038/s44318-024-00357-1 (PMC11790925; doi:10.1038/s44318-024-00357-1)
Supplement: Supplementary file 3 — Source data Fig. 1 [file 44318_2024_357_MOESM3_ESM.zip]

Archive with 9 entries (7 files):
- Figure 1/
- Figure 1/Fig. 1DH.xlsx
- Figure 1/Fig.1E/
- Figure 1/Fig.1E/Control section.jpg
- Figure 1/Fig.1E/Control-1.jpg
- Figure 1/Fig.1E/Control-2.jpg
- Figure 1/Fig.1E/NaCl section.jpg
- Figure 1/Fig.1E/NaCl-1.jpg
- Figure 1/Fig.1E/NaCl-2.jpg
