# Supplementary material for: A phosphorylation-regulated NPF transporter determines salt tolerance by mediating chloride uptake in soybean plants
Source: EMBO J. 2025 Jan 3;44(3):923–46. doi: 10.1038/s44318-024-00357-1 (PMC11790925; doi:10.1038/s44318-024-00357-1)
Supplement: Supplementary file 3 — Source data Fig. 1 [file 44318_2024_357_MOESM3_ESM.zip › Figure 1/Fig. 1DH.xlsx]

## Sheet: 1D
	Relative expression
GmNPF7.5	63.6137	69.201	68.1397
Glyma.02G108700	61.3724	60.1318	64.8371
Glyma.02G108000	4.14057	6.33509	7.23979
Glyma.03G135800	34.4718	33.7519	40.1847
Glyma.09G014900	3.46018	3.61315	3.56644
Glyma.13G053900	16.5175	19.3808	19.3278
Glyma.13G323800	1.43531	1.44367	1.57008
Glyma.09G050200	8.37602	6.34621	8.55086
Glyma.15G172300	6.00275	7.93438	5.05121
Glyma.16G059900	3.91781	3.69397	3.57298
Glyma.18G231500	8.5001	8.88356	8.55157
Glyma.18G260700	10.8769	16.5149	16.4166

## Sheet: 1H
HapA	HapB
34.5436	12.1481
151.024	10.0121
1.16566	9.67497
4.13928	40.0164
41.1338	2.43232
20.4025	1.81699
9.68502	4.6995
7.05368	1.55542
8.87638	22.7597
33.359	33.6474
1.73612	17.2743
11.9748	1.32952
200.471	2.70706
7.79217	24.7747
3.22552	5.98808
151.114	7.68932
9.10263	0.968997
6.34663	0.501384
2.54651	1.54082
19.8132	0.60217
5.81103	8.14347
8.44528	2.58349
4.68349	7.68063
1.09379	11.4481
22.666	5.80769
21.0791	1.98405
15.328	1.2312
3.91044	0.427531
162.443	2.05648
20.1401	26.6024
3.29827	5.30091
4.57212	1.34644
4.40541	1.8048
2.09911	4.42616
4.94092	4.63666
46.5476	20.2032
5.47713	4.97085
6.30891	84.231
7.44852	31.3601
2.89972	7.8928
7.63421	101.762
6.54714	4.93611
11.7831	7.99635
10.3352	2.11382
216.686	3.44156
1.26772	7.3822
3.88397	27.3039
2.64424	8.87638
11.9666	19.316
1.8007	2.50828
0.934568	4.761
2.07941	2.24531
7.35089	5.57783
10.0378	1.87849
0.584648	6.99373
60.1927	2.97516
1.80553	19.7048
7.86709	6.50714
1.87646	1.114
53.5092	33.3531
5.52044	2.92978
13.2569	6.26197
0.499185	8.26784
5.53321	90.0207
	12.9932
	2.47049
	0.75422
	3.40304
	8.11949
	2.56151
	12.0186
	8.68429
	1.9185
	29.2026
	3.20242
	2.69894
	1.50211
	9.57005
	6.06516
	7.77742
	2.50593
	2.16518
	10.5259
	1.55878
	5.4192
	9.61636
	5.28986
	3.88247
	24.6193
	6.64156
	11.7587
	4.30394
	8.09137
	2.63209
	0.283991
	5.28078
	9.79808
	23.4641
	38.1094
	0.66284
	12.3684
	15.4732
	3.7585
	5.53504
	1.94798
	0.407245
	2.18387
	1.38108
	1.68207
	1.18587
	0.819096
	7.21145
	6.88683
	9.4091
	10.1614
	0.974347
	3.71152
	6.86952
	46.4739
	20.5585
	12.8927
	62.5135
	11.8568
	16.359
	6.17606
	1.01435
	11.7037
	101.656
	2.3257
	3.97539
	2.09345
	2.18999
	3.61356
	6.27276
