# Supplementary material for: A phosphorylation-regulated NPF transporter determines salt tolerance by mediating chloride uptake in soybean plants
Source: EMBO J. 2025 Jan 3;44(3):923–46. doi: 10.1038/s44318-024-00357-1 (PMC11790925; doi:10.1038/s44318-024-00357-1)
Supplement: Supplementary file 4 — Source data Fig. 2 [file 44318_2024_357_MOESM4_ESM.zip]

Archive with 10 entries (7 files):
- Figure 2/
- Figure 2/Fig.2A/
- Figure 2/Fig.2A/Control.jpg
- Figure 2/Fig.2A/KCl.jpg
- Figure 2/Fig.2A/Na2SO4.jpg
- Figure 2/Fig.2A/NaCl.jpg
- Figure 2/Fig.2B-D,F-H.xlsx
- Figure 2/Fig.2E/
- Figure 2/Fig.2E/Control.jpg
- Figure 2/Fig.2E/NaCl.jpg
