# Supplementary material for: A phosphorylation-regulated NPF transporter determines salt tolerance by mediating chloride uptake in soybean plants
Source: EMBO J. 2025 Jan 3;44(3):923–46. doi: 10.1038/s44318-024-00357-1 (PMC11790925; doi:10.1038/s44318-024-00357-1)
Supplement: Supplementary file 4 — Source data Fig. 2 [file 44318_2024_357_MOESM4_ESM.zip › Figure 2/Fig.2B-D,F-H.xlsx]

## Sheet: 2B
Control			NaCl			KCl			Na2SO4
EV	GmNPF7.5HapA-OE	GmNPF7.5HapA-RNAi	EV	GmNPF7.5HapA-OE	GmNPF7.5HapA-RNAi	EV	GmNPF7.5HapA-OE	GmNPF7.5HapA-RNAi	EV	GmNPF7.5HapA-OE	GmNPF7.5HapA-RNAi
2.9545	3.4064	3.5515	2.4773	1.8922	3.0718	2.5146	1.6705	3.3994	2.2899	2.765	2.2867
3.8833	4.4059	3.2777	2.5788	1.9412	3.1234	2.5534	1.6276	3.157	2.1727	2.256	2.6662
3.7239	3.1565	3.6948	2.4287	1.93	3.1537	1.863	0.894	3.6321	2.4445	2.3048	2.4198
3.6419	3.7649	3.5916	2.4166	1.5936	3.0226	2.7605	1.1591	3.236	2.1513	2.8179	1.9744
3.6192	3.1477	4.3013	2.3971	1.7741	3.172	2.7205	0.7287	2.8368	2.4732	2.4018	2.151
4.1804	3.3002	3.9647	2.6049	1.6534	3.0643	2.392	0.8134	2.6486	2.3593	2.0145	2.3862
				1.8489	2.9115		2.1614
				1.7239	3.0269
				1.771	2.993

## Sheet: 2C
Control			NaCl			KCl			Na2SO4
EV	GmNPF7.5HapA-OE	GmNPF7.5HapA-RNAi	EV	GmNPF7.5HapA-OE	GmNPF7.5HapA-RNAi	EV	GmNPF7.5HapA-OE	GmNPF7.5HapA-RNAi	EV	GmNPF7.5HapA-OE	GmNPF7.5HapA-RNAi
0.399714	0.600224	0.587199	2.27635	4.98016	1.20314	4.75642	7.12527	2.02647	0.600632	0.537318	0.539719
0.451248	0.606721	0.648875	3.14823	4.27898	1.57554	4.57235	9.95856	2.43879	0.434754	0.461926	0.404705
0.55383	0.593195	0.757334	1.88897	4.81848	1.81632	2.76302	9.92718	3.45777	0.422017	0.544561	0.61309
0.682311	0.607625	0.439268	4.43787	4.65276	1.06906	6.30291	8.633	1.87502	0.541368	0.44242	0.493302
0.45291	0.623547	0.506419	3.27641	5.72608	1.12052	4.30539	7.35665	0.652563	0.456908	0.575108	0.416825
	0.470688				1.10837
	0.582882

## Sheet: 2D
Control			NaCl			KCl			Na2SO4
EV	GmNPF7.5HapA-OE	GmNPF7.5HapA-RNAi	EV	GmNPF7.5HapA-OE	GmNPF7.5HapA-RNAi	EV	GmNPF7.5HapA-OE	GmNPF7.5HapA-RNAi	EV	GmNPF7.5HapA-OE	GmNPF7.5HapA-RNAi
3.74233	4.25643	4.83071	23.8445	53.3573	18.6844	56.8558	56.8958	19.8853	3.80654	4.5383	4.12187
3.76977	4.79381	4.98863	21.0113	45.4839	12.9966	40.1649	68.3316	24.0498	4.86504	4.15528	4.2016
4.02878	4.41805	2.87162	29.5556	52.8304	15.3948	44.7094	54.0828	22.1313	4.65857	4.32285	3.6187
5.19069	5.07512	4.01113	28.9171	53.857	14.7539	45.4557	53.4148	19.4679	3.38787	3.85491	4.38077
5.20426	2.64207	4.11402	29.3947	60.6054	12.2023	43.6238	62.7095	12.8788	2.87441	3.84639	4.20044
			38.5158	50.4446	16.6528
			32.9438		20.182
			39.7308		14.3693

## Sheet: 2F
Control			NaCl
EV	GmNPF7.5HapA-OE	GmNPF7.5HapB-OE	EV	GmNPF7.5HapA-OE	GmNPF7.5HapB-OE
4.1369	3.6789	4.0962	1.5647	1.5585	2.6893
3.5168	2.8943	2.7274	1.8282	1.3322	2.6338
3.4535	3.783	3.524	1.6979	1.3504	2.377
3.4857	3.6344	3.1534	1.9918	1.1933	2.3403
3.2259	3.5967	3.2231	1.9716	0.951	1.9067
			1.4108	1.3241	2.3208
			1.2613	0.9052
				0.9732
				1.2786
				1.1475

## Sheet: 2G
Control			NaCl
EV	GmNPF7.5HapA-OE	GmNPF7.5HapB-OE	EV	GmNPF7.5HapA-OE	GmNPF7.5HapB-OE
1.2345	1.3743	0.840125	2.63821	5.95517	1.1795
1.52013	1.69144	1.89691	3.2836	5.02768	1.40247
0.726435	1.67902	1.26875	2.63069	4.65063	1.30781
1.28772	1.76928	1.29064	3.53883	4.67262	2.72224
1.94493	1.93529	0.952565	2.0376	4.38495	2.16087

## Sheet: 2H
Control			NaCl
EV	GmNPF7.5HapA-OE	GmNPF7.5HapB-OE	EV	GmNPF7.5HapA-OE	GmNPF7.5HapB-OE
5.85578	6.51699	4.14777	47.6886	110.213	28.7556
5.06312	6.45495	3.43623	26.3135	105.97	13.1545
6.18449	5.02995	4.58596	40.3944	85.9885	6.40695
4.72143	3.12387	5.56928	34.8697	92.7874	14.1063
4.05299	3.93	4.69281	37.1026	76.0343	8.58957
