# Supplementary material for: A phosphorylation-regulated NPF transporter determines salt tolerance by mediating chloride uptake in soybean plants
Source: EMBO J. 2025 Jan 3;44(3):923–46. doi: 10.1038/s44318-024-00357-1 (PMC11790925; doi:10.1038/s44318-024-00357-1)
Supplement: Supplementary file 5 — Source data Fig. 3 [file 44318_2024_357_MOESM5_ESM.zip]

Archive with 2 entries (1 files):
- Figure 3/
- Figure 3/Fig.3.xlsx
