# Supplementary material for: A phosphorylation-regulated NPF transporter determines salt tolerance by mediating chloride uptake in soybean plants
Source: EMBO J. 2025 Jan 3;44(3):923–46. doi: 10.1038/s44318-024-00357-1 (PMC11790925; doi:10.1038/s44318-024-00357-1)
Supplement: Supplementary file 5 — Source data Fig. 3 [file 44318_2024_357_MOESM5_ESM.zip › Figure 3/Fig.3.xlsx]

## Sheet: 3A
Membrane potential	ZmNPF6.6
-140	-155.64	-159.019	-161.279	-126.294	-132.915	-137.656	-134.277	-152.07	-120.19
-120	-134.277	-101.553	-122.451	-105.776	-103.76	-91.5527	-122.07	-106.812	-116.294
-100	-89.8633	-73.2422	-110.054	-80.5176	-79.3457	-85.4492	-103.76	-76.2939	-81.8799
-80	-71.5527	-58.8281	-62.5879	-50.5176	-73.2422	-57.9834	-58.501	-59.3457	-57.9834
-60	-31.8799	-38.3105	-55.4492	-36.1035	-33.5693	-39.1553	-31.8799	-33.5693	-33.5693
-40	-20.5176	-16.9482	-18.8281	-15.2588	-12.207	-15.2588	-13.5693	-16.1035	-6.10352
-20	12.207	5.51758	6.10352	10	9.25879	15.2588	11.6895	14	11.6895
0	25.2588	32.7246	33.2422	30.5176	33.5693	29.6729	30	29.6729	26.9482
20	54.4141	40.1904	53.7598	51.8799	53.2422	48.8281	37.4658	42.7246	48.3105
Membrane potential	GmNPF7.5HapA
-140	-95.4492	-94.6045	-97.6562	-112.915	-106.812	-109.863	-120.571	-114.795	-107.139
-120	-93.2422	-77.9834	-76.2939	-95.9668	-76.6211	-76.2939	-83.9502	-105.122	-81.0352
-100	-66.6211	-53.5693	-64.0869	-62.3975	-68.3105	-51.8799	-82.915	-80.708	-70.1904
-80	-48.3105	-30.5176	-45.7764	-48.1904	-33.0518	-33.0352	-56.2939	-57.6562	-60.1904
-60	-23.0518	-26.1035	-24.4141	-42.7246	-13.8965	-19.1553	-32.7246	-36.6211	-38.501
-40	-14.2236	-8.31055	-14.4141	-10.5176	-11.6895	-4.41406	-8.31055	-6.62109	-17.8799
-20	10.1904	4.51758	3.05176	3.05176	7.05176	6.10352	9.67285	9.05176	5.91309
0	28.8281	20.5176	19.6729	27.4658	23.0518	26.6211	21.0352	20.8447	17.6025
20	44.3457	33.5693	37.1387	41.0352	31.3623	42.7246	36.2939	25.2588	42.0166
Membrane potential	Water
-140	-41.3623	-41.3623	-33.5693	-32.207	-32.207	-27.4658	-24.4141	-21.3623	-31.8799
-120	-15.2588	-27.4658	-30.5176	-23.5693	-22.207	-24.4141	-27.4658	-28.3105	-28.3105
-100	-20	-15.1553	-21.3623	-19.1553	-21.3623	-16.1035	-19.1035	-24.7412	-23.8965
-80	-9.41406	-12.1553	-13.207	-13.1553	-14.5176	-12.2588	-11.793	-11.8965	-33.8965
-60	-7.15527	-13.0518	9.31055	-4.31055	-14.4141	-4.51758	-7.79297	-13.0518	-9.15527
-40	0.741211	1.68945	0.844727	1.89648	1.89648	1.74121	1.51758	1.05176	1.68945
-20	6.10352	7.79297	5.15527	11.3623	16.0518	5.58594	6.62109	10	10.3271
0	9.15527	15.5859	20.5176	10.5176	15.2588	23.8965	25.7764	15.5859	9.48242
20	21.3623	26.1035	24.4141	12.207	22.207	23.0518	18.8281	24.7412	20.3271

## Sheet: 3B
Membrane potential	ZmNPF6.6
-140	-51.8799	-18.3105	0	-54.9316	-39.6729	-6.10352	-18.3105	-33.5693	-12.207	0
-120	-37.9834	2.79297	4.74121	-35.7764	-27.4658	-24.4141	-5.15527	-30.8447	-2.05176	-30.8447
-100	-12.7246	4.74121	9.15527	-26.6211	-21.3623	-30.5176	-13.0518	-31.3623	-9.15527	-13.0518
-80	-16.6211	3.89648	13.8965	-18.3105	-13.5693	-15.2588	-16.9482	-10.8447	-20	-4.74121
-60	-10.5176	-12.207	9.15527	-18.3105	-8.31055	3.05176	6.10352	-11.3623	-8.20703	-3.05176
-40	-9.15527	-5.25879	-6.10352	-6.10352	-8.20703	3.05176	9.15527	-6.10352	-3.15527	-9.25879
-20	-5.25879	0	-3.05176	-9.15527	-6.10352	-8.31055	9.15527	-1.3623	-3.05176	-3.05176
0	-4.74121	-3.05176	-3.31055	-3.89648	6.89648	-3	-5.25879	-3.89648	-3.89648	-1.3623
20	3.05176	9.15527	0	0	9.15527	-15.2588	0	-3.05176	6.10352	-6.10352
Membrane potential	GmNPF7.5HapA
-140	-23.0518	-29.1553	-18.3105	-79.1553	-38.3105	-56.2939	-32.207	-65.5029
-120	-27.4658	-17.793	-13.8965	-23.0518	-27.4658	-47.6562	-35.2588	-57.3291
-100	-30	-14.7412	-20	-16.1035	-27.4658	-22.3975	-15.2588	-40.1904
-80	-10	-12.5342	-13.8965	-3.05176	-18.3105	-25.4492	-20	-28.8281
-60	-10.8447	-5.58594	-7.79297	-6.10352	-12.207	-14.0869	-0.844727	-21.8799
-40	4.46582	-4.12012	-6.15527	-3.79297	-5.15527	-0.672852	-6.10352	-5.72461
-20	5.25879	-0.913086	-0.741211	3.05176	3	7.94824	7.46582	4.74121
0	6.10352	10.9316	6.10352	11.8799	14.4141	9.43066	13.7764	13.8965
20	14.3623	19.6729	16.1035	16.6211	15.5176	17.5342	14.9316	20
Membrane potential	Water
-140	-24.4141	-30.5176	-3.05176	-21.3623	-24.4141	-43.2422	-26.1035	-23.0518
-120	-18.3105	-16.6211	-11.1719	-23.5693	-27.4658	-19.3457	-6.94824	-13.8965
-100	-10.5176	-13.5693	-4.22363	-11.3623	-6.10352	-10.5176	-13.8965	-16.9482
-80	-4.3623	-2.72461	-5.17188	-10	-7.79297	-5.77637	-7.79297	-5.68945
-60	-6	-2.20703	1.87988	-6.10352	-1.79297	3.37891	-0.844727	4.74121
-40	3.89648	7.79297	3.56934	9.15527	6.51758	6.43066	6.10352	6.94824
-20	9.15527	11.6895	18.3105	7.46582	16.6211	3.43066	10.8447	10.8447
0	24.4141	15.2588	17.4658	23.5693	15.7764	13.8965	15.2588	11.6895
20	22.207	21.3623	26.1035	22.7246	18.8281	26.4307	19.1553	26.1035

## Sheet: 3C
pH5.5			pH7.5
Water	GmNPF7.5HapA		Water	GmNPF7.5HapA
38.0551	202.536		39.7416	66.3347
32.6814	214.291		36.7573	64.412
40.6985	231.689		33.7699	54.9027

## Sheet: 3D
Membrane potential	GmNPF7.5HapA-5 mM
-140	-82.7246	-89.6729	-51.8799	-88.8281	-82.207	-73.2422	-86.6211	-79.6729	-77.4658
-120	-71.0352	-86.6211	-54.9316	-51.6895	-63.8965	-64.9316	-60.5176	-59.6729	-53.5693
-100	-45.2588	-50.5176	-41.0352	-48.1201	-57.793	-55.7764	-63.0518	-68.3105	-52.207
-80	-53.0518	-49.1553	-41.8799	-38.1201	-47.793	-38.3105	-32.207	-46.1035	-32.207
-60	-43.8965	-35.2588	-29.6729	-26.4307	-26.9482	-22.1035	-21.3623	-29.1553	-23.1035
-40	-28.1035	-11.6895	-21.3623	-22.207	-14.1553	-16.1035	-16.9482	-12.207	-13.8965
-20	-11.4141	-14.4141	-3.05176	-4.74121	-6.94824	-5.25879	-10	6.94824	6.62109
0	4.41406	-4.22363	3.56934	11.0684	2.20703	10.5176	-0.844727	7.46582	3.56934
20	9.67285	11.8799	11.8799	16.7578	12.5342	7.13867	10.8447	13.5693	14.4141
Membrane potential	GmNPF7.5HapA-10 mM
-140	-104.087	-113.242	-106.484	-100.708	-72.7246	-106.812	-120.708	-79.3457	-107.329
-120	-91.0352	-91.0352	-122.588	-97.1387	-76.6211	-70.1904	-76.2939	-79.3457	-92.0703
-100	-87.1387	-64.0869	-95.9668	-70.1904	-64.4141	-62.7246	-67.1387	-91.0352	-102.07
-80	-70.1904	-50.5176	-52.3975	-62.7246	-64.4141	-48.8281	-59.6729	-87.9834	-79.8633
-60	-41.3623	-61.3623	-45.7764	-51.8799	-42.207	-40.5176	-30.5176	-51.8799	-64.0869
-40	-26.9482	-15.2588	-23.8965	-42.7246	-30	-21.3623	-32.207	-19.1553	-45.7764
-20	-0.844727	-13.8965	0.517578	-15.2588	-1.68945	0	0.844727	-6.10352	-6.10352
0	18.8281	6.94824	24.9316	8.6377	10.5176	16.1035	16.1035	15.2588	9.15527
20	27.9834	22.207	31.5527	23.0518	21.8799	22.207	26.1035	35.2588	38.8281
Membrane potential	GmNPF7.5HapA-20 mM
-140	-142.725	-149.536	-163.379	-106.104	-130.518	-157.983	-133.569	-142.725	-133.569
-120	-118.828	-149.019	-98.6377	-130.518	-127.466	-148.828	-139.673	-115.259	-121.362
-100	-127.983	-103.76	-84.7412	-104.414	-130.518	-112.725	-133.569	-115.259	-127.466
-80	-77.4658	-101.553	-93.8965	-91.3623	-94.4141	-95.2588	-103.569	-97.4658	-106.104
-60	-48.3105	-81.8799	-78.6377	-76.6211	-65.2588	-81.3623	-55.2588	-82.207	-79.1553
-40	-49.1553	-35.2588	-27.793	-49.1553	-49.1553	-37.207	-33.5693	-40	-51.3623
-20	-17.4658	-12.207	-21.0352	-23.8965	-9.15527	-9.15527	-6.94824	-24.9316	-9.15527
0	15.2588	27.4658	9.15527	16.9482	15.2588	21.3623	-18.3105	18.3105	12.207
20	30.5176	41.0352	26.1035	27.4658	27.4658	41.3623	20.8447	45.2588	20
Membrane potential	GmNPF7.5HapA-40 mM
-140	-173.433	-189.863	-172.915	-170.708	-167.466	-179.346	-151.362	-163.052	-186.948
-120	-159.019	-181.035	-180.708	-131.553	-151.362	-156.294	-154.414	-189.155	-148.896
-100	-139.863	-156.621	-144.604	-136.294	-130	-170.19	-121.362	-132.534	-139.155
-80	-123.242	-142.725	-114.932	-137.139	-93.8965	-136.621	-115.259	-112.534	-109.155
-60	-101.035	-105.776	-68.8281	-101.88	-98.3105	-100.518	-86.1035	-78.6377	-112.207
-40	-38.3105	-49.1553	-69.6729	-39.6729	-69.1553	-69.1553	-55.2588	-66.9482	-65.2588
-20	-14.7412	-28.3105	-26.6211	-21.3623	-5.25879	-25.2588	-23.0518	-24.4141	-28.8281
0	18.8281	13.8965	18.3105	13.8965	14.7412	12.7246	18.6377	6.10352	17.793
20	34.0869	33.8965	45.7764	44.4141	47.793	42.3975	30	32.5342	33.0518
Membrane potential	GmNPF7.5HapA-80 mM
-140	-237.002	-283.95	-248.174	-227.002	-248.311	-245.259	-224.414	-214.741	-197.139	-232.207
-120	-217.329	-221.743	-221.553	-209.536	-253.569	-246.104	-210	-223.052	-198.828	-182.207
-100	-215.967	-202.915	-189.673	-197.329	-201.362	-210	-193.896	-167.793	-174.932	-179.155
-80	-161.035	-153.242	-163.569	-152.397	-211.362	-151.689	-159.155	-167.793	-154.414	-150.845
-60	-133.569	-136.621	-109.155	-128.828	-115.259	-111.689	-114.741	-111.689	-103.052	-87.793
-40	-43.8965	-42.207	-70.8447	-73.8965	-68.3105	-21.6895	-38.6377	-81.6895	-70.8447	-58.6377
-20	-3.89648	-16.6211	-15.7764	-5.25879	-3.05176	-19.6729	-28.8281	-7.46582	-9.15527	-6.10352
0	25.7764	19.6729	31.8799	25.7764	13.8965	9.15527	32.207	18.3105	26.1035	27.4658
20	53.0518	51.0352	53.2422	45.1221	44.4141	53.3789	52.207	57.4658	57.4658	46.1035

## Sheet: 3E
Membrane potential	Water-5 mM
-140	-19.1553	-21.3623	-30.5176	-4.74121	-45.7764	-33.0518	-20	-27.4658
-120	-7.79297	-30.5176	-36.6211	-15.5859	-25.7764	-9.15527	-9.15527	-18.3105
-100	-16.9482	-24.4141	-27.4658	-4.74121	-20.5176	-6.10352	-6.10352	-15.2588
-80	2.20703	-15.2588	-15.2588	-4.74121	-17.4658	-12.207	-12.207	-6.10352
-60	11.3623	0.844727	-1.3623	-4.74121	-8.31055	-6.10352	-6.10352	-6.94824
-40	-3.05176	3.05176	0	3.05176	-3.05176	9.15527	8.31055	2.20703
-20	9.15527	16.1035	2.20703	6.94824	1.68945	6.94824	3.05176	6
0	14.7412	18.3105	6.10352	6.94824	13.8965	4.74121	10.8447	10
20	17.793	27.4658	13.5693	18.6377	16	10.8447	17.793	17.793
Membrane potential	Water-10 mM
-140	-25.2588	-26.1035	-28.8281	-11.3623	-20	-5.25879	-19.1553	-49.6729
-120	-4.74121	-10	-21.3623	-13.5693	-13.8985	-6.10352	-6.10352	-33.5693
-100	-6.94824	-15.2588	-12.7246	-5.77637	-6.51572	-12.207	-6.94824	-11.8799
-80	0.844727	-0.258789	-2.25879	-7.46582	-3.02127	-6.10352	-3.89648	-9.67285
-60	4.94824	-8.05176	-6.62109	3.37891	2.96713	3.89648	3.89648	3.37891
-40	3.68945	9.15527	10.5026	2.53418	9.98448	6.10352	3.79172	1.17188
-20	9.89648	6.10352	6.24397	4.74121	6.28202	11.6895	17.793	20.3271
0	14.7412	21.3623	10.5946	8.6377	11.437	16.9482	21.2798	15.5859
20	24.7412	18.3105	19.364	23.8965	26.0556	17.793	16.9368	25.5859
Membrane potential	Water-20 mM
-140	-51.8799	-49.6729	-18.3105	-42.7246	-24.4141	-41.3623	-27.4658	-76.6211
-120	-48.8281	-41.0352	-10.5176	-30.5176	-51.8799	-33.0518	-41.0352	-12.7246
-100	-5.25879	-42.7246	-18.3105	-33.5693	-41.0352	-9.15527	-28.8281	-39.6729
-80	-10.8447	-36.6211	-11.3623	-21.3623	-25.7764	-6.94824	-42.7246	-27.4658
-60	-0.844727	-12.207	-18.3105	-18.3105	-19.6729	-6.94824	-14.9316	-27.4658
-40	-9.15527	-8.31055	-6.10352	-15.2588	-18.3105	1.3623	6.43066	-15.2588
-20	-2.53418	-4.74121	-3.89648	-1.3623	3.37891	-9.15527	2.53418	-4.41406
0	7.46582	8.31055	2.20703	1.68945	3.05176	3.37891	6.43066	1.68945
20	10.5176	10.5176	7.19912	6.28791	10.5176	5.58594	18.1201	17.793
Membrane potential	Water-40 mM
-140	-53.2422	-13.0518	-48.8281	-14.0869	-45.9668	-29.1553	-39.1553	-51.8799	-21.6895
-120	-37.1387	-6.94824	-32.7246	-48.8281	-12.3975	-23.5693	-9.15527	-42.7246	-20.8447
-100	-12.7246	-11.3623	-30.5176	-48.8281	-16.2939	-18.3105	-21.3623	-19.6729	-3.05176
-80	-7.9834	-0.517578	-14.4141	-30.5176	-6.29395	-4.74121	-21.3623	-21.3623	-21.3623
-60	-9.67285	-17.4658	-7.79297	-9.67285	1.17188	-10	-8.31055	-6.10352	5.58594
-40	-3.05176	1.68945	12.207	-1.3623	-11.3623	5.25879	-6.10352	14.983	-2.20703
-20	4	18.6377	9.67285	5.53418	6.94824	13.5693	8.6377	6.94824	7.79297
0	14.4141	13.0518	10.1904	21.6895	15.2588	21.3623	12.5342	19.1553	16.1035
20	22.5176	22.7246	28.501	22.5342	29.6729	27.4658	27.793	23.0518	22.207
Membrane potential	Water-80 mM
-140	-70.1904	-42.7246	-42.7246	-57.9834	-12.207	-64.0869	-30.5176	-45.7764	-76.2939
-120	-20.5176	-61.0352	-39.6729	-31.8799	-24.4141	-67.1387	-28.8281	-45.7764	-39.3457
-100	-21.3623	-6.62109	-36.6211	-45.7764	-30.5176	-31.0352	-39.6729	-36.6211	-31.0352
-80	-15.2588	-18.3105	-12.207	-21.3623	-21.3623	-22.7246	-18.3105	-27.4658	-44.0869
-60	-7.79297	-9.15527	-21.3623	-15.2588	-14.7412	-16.6211	-7.79297	-15.2588	-19.6729
-40	3.05176	2.20703	-3.05176	-4.41406	-9.48242	-13.5693	-1.89648	-6.10352	-7.46582
-20	11.2588	8.20703	2.20703	0.844727	-2.20703	1.68945	3.05176	3.05176	0.844727
0	18.8281	9.15527	18.3105	8.47547	17.4658	12.207	12.207	20.5176	12.207
20	26.6211	26.1035	21.8799	16.9482	33.5693	24.4141	23.0518	22.7246	18.3105

## Sheet: 3F
GmNPF7.5HapA-5 mM											Water-5 mM
82.7246	89.6729	51.8799	88.8281	82.207	73.2422	86.6211	79.6729	77.4658			19.1553	21.3623	30.5176	4.74121	45.7764	33.0518	20	27.4658
GmNPF7.5HapA-10 mM											Water-10 mM
104.087	113.242	106.484	100.708	72.7246	106.812	120.708	79.3457	107.329			25.2588	26.1035	28.8281	11.3623	20	5.25879	19.1553	49.6729
GmNPF7.5HapA-20 mM											Water-20 mM
142.725	149.536	163.379	106.104	130.518	157.983	133.569	142.725	133.569			51.8799	49.6729	18.3105	42.7246	24.4141	41.3623	27.4658	76.6211
GmNPF7.5HapA-40 mM											Water-40 mM
173.433	189.863	172.915	170.708	167.466	179.346	151.362	163.052	186.948			53.2422	13.0518	48.8281	14.0869	45.9668	29.1553	39.1553	51.8799	21.6895
GmNPF7.5HapA-80 mM											Water-80 mM
237.002	283.95	248.174	227.002	248.311	245.259	224.414	214.741	197.139	232.207		70.1904	42.7246	42.7246	57.9834	12.207	64.0869	30.5176	45.7764	76.2939

## Sheet: 3G
Membrane potential	AtNPF6.3
-140	-142.07	-213.623	-213.623	-140.708	-122.07	-177.002	-238.037	-167.847	-186.865	-149.536
-120	-128.174	-168.364	-164.468	-133.242	-117.656	-164.795	-198.364	-155.64	-171.606	-134.277
-100	-85.4492	-149.536	-150.898	-136.621	-86.2939	-137.329	-127.847	-125.122	-147.52	-115.967
-80	-88.8281	-109.863	-113.433	-63.5693	-67.1387	-94.6045	-102.07	-106.812	-120.898	-106.812
-60	-33.5693	-51.8799	-77.6562	-57.4658	-51.8799	-45.7764	-73.2422	-57.9834	-86.8115	-51.8799
-40	-22.207	-20.5176	-37.1904	-24.4141	-9.15527	-42.7246	-24.4141	-36.6211	-51.0352	-8.31055
-20	17.4658	-9.15527	-3.05176	6.10352	-9.15527	3.05176	18.3105	10.5176	9.15527	21.3623
0	18.3105	27.793	36.6211	26.9482	22.207	45.7764	21.8799	42.3975	41.0352	19.3457
20	36.6211	40	65.4492	43.3789	56.1035	41.0352	41.0352	55.6396	32.915	44.7949
Membrane potential	GmNPF7.5HapA
-140	-169.072	-204.985	-124.087	-171.416	-185.581	-105.122	-137.329	-152.588	-105.122
-120	-176.348	-171.226	-107.793	-114.087	-125.122	-105.449	-109.863	-172.07	-97.6562
-100	-162.778	-96.2939	-94.7412	-85.2588	-88.501	-70.1904	-88.501	-146.812	-93.2422
-80	-137.847	-68.8281	-73.0518	-55.2588	-76.2939	-75.7764	-54.9316	-79.3457	-39.6729
-60	-73.4326	-82.3975	-63.8965	-16.6211	-61.0352	-14.4141	-33.5693	-37.1387	-26.9482
-40	-49.3457	-47.9834	-16.1035	-12.207	-27.4658	0	-27.4658	-30.5176	-16.9482
-20	-12.207	-7.79297	3.05176	2.53418	-18.3105	-4.6377	-0.844727	-14.7412	-20.3271
0	4.41406	5.58594	3.89648	14.7412	4.10352	14.9316	11.3623	14.4141	6.29395
20	19.0186	23.5693	21.6895	20	27.1035	21.5527	24.4141	27.4658	23.7598
Membrane potential	Water
-140	-40.8447	-42.7246	-21.3623	-21.3623	-6.10352	-11.6895	-75.7764	-23.0518
-120	-48.6377	-18.3105	-22.8613	-12.207	-13.8965	-8.6377	-48.8281	-12.207
-100	-24.7412	-2.20703	-22.0166	-8.31055	-3.89648	-31.1719	-34.9316	-23.8965
-80	-3.05176	-3.89648	-9.48242	-30.5176	-15.5859	-12.5342	-10.5176	-6.10352
-60	7.89648	-4.41406	-8.6377	-12.207	-11.6895	-2.6377	-13.5693	-9.15527
-40	-0.517578	-0.844727	-3.89648	-3.05176	2.20703	6.10352	-2.20703	-12.207
-20	3.48242	2.58594	6.94824	6.94824	11.3623	2.20703	1.68945	6.43066
0	16.4307	7.79297	8.74121	13.793	17	11.6895	11.7412	10.3271
20	17.0166	15.2588	17.793	16.7412	24.2236	15.0166	18.7412	23.7061

## Sheet: 3H
Membrane potential	AtNPF6.3
-140	-34.4141	-65.2588	-18.3105	-26.1035	-24.4141	-29.1553	-42.207	-37.793	-79.6729	-69.6729
-120	-35.2588	-49.1553	-6.10352	-40	-18.3105	-44.7412	-21.3623	-10.8447	-60.5176	-51.3623
-100	-45.2588	-42.207	-6.10352	-16.1035	-16.1035	-40	-10.8447	-30	-3.05176	-29.1553
-80	-3.15527	-3.10352	-9.15527	-6.94824	-2.20703	-46.9482	-12.207	-34.7412	-15.2588	-15.2588
-60	-12.207	-10	3.89648	13.8965	-3.89648	-3.05176	-12.207	-23.8965	0.844727	-18.3105
-40	13.8965	5.25879	0	-8.10352	-2.94824	-18.3105	-5.10352	6.10352	3.89648	-0.844727
-20	20.8447	10.8447	6.94824	3.89648	-10	4.74121	0	15.2588	4.74121	7.79297
0	21.6895	6.10352	10	13.8965	3.05176	8.6377	16.9482	3.89648	20	6.94824
20	13.0518	27.793	16.1035	16.1035	23.8965	10.8447	15.2588	13.0518	23.8965	15.2588
Membrane potential	GmNPF7.5HapA
-140	-90.708	-65.7764	-62.7246	-42.7246	-33.5693	-43.8965	-4.74121	-67.8467	-42.7246	-36.6211
-120	-57.6562	-39.6729	-33.5693	-30.5176	-27.4658	-3.05176	-13.8965	-85.6396	-54.9316	-48.8281
-100	-65.4492	-30.5176	-27.4658	-33.5693	-8.31055	-6.10352	-3.37891	-68.1738	-31.8799	-26.6211
-80	-33.2422	-21.3623	-24.4141	-36.6211	-22.207	-3.05176	21.3623	-45.4492	-27.4658	-5.25879
-60	3.37891	-24.4141	7.79297	-24.4141	-24.4141	6.94824	-19.4824	3.70605	7.79297	-27.4658
-40	-4.41406	3.89648	6.10352	5.89648	6.94824	-6.10352	3.05176	-19.6729	0.844727	-21.3623
-20	2.53418	-3.05176	-6.10352	11.6895	-3.05176	25.2588	12.207	0	10.8447	3.05176
0	23.5693	20	27.4658	10	6.94824	9.15527	27.2754	19.6729	12.207	3.05176
20	24.4141	28.8281	33.5693	20.8447	18.6377	19.1553	24.2236	26.2939	22.207	25.2588
Membrane potential	Water
-140	-40.5176	-26.1035	-24.4141	-46.8652	-39.1553	-9.15527	-20	-8.31055
-120	-15.2588	-37.4658	-9.15527	-38.5547	-10	-22	-16	-12.207
-100	-9.15527	-3.05176	-21.3623	-33.623	-11.6895	-13.8965	-10.8447	-9.15527
-80	-12.1035	3.89648	-15.2588	-10.8984	-11.3623	-14.4141	-10.8447	6.84473
-60	-5.25879	13.8965	-9.15527	-4.27734	-10	-2.20703	-6.10352	6.94824
-40	7.79297	12.207	4.74121	-7.13867	-6.10352	12.207	9.15527	-3.05176
-20	0.844727	3.05176	10	10	6.10352	6.94824	19.1553	4.74121
0	16.9482	6.10352	10.8447	21.5527	10.8447	8	16.1035	6.10352
20	16.9482	18.3105	23.0518	18.6396	12.207	20	13.8965	20.8447

## Sheet: 3I
Membrane potential	GmNPF7.5HapA
-140	-259.399	-234.985	-283.813	-268.555	-381.47	-317.383
-120	-247.192	-207.52	-274.658	-244.141	-332.642	-256.348
-100	-204.468	-170.898	-228.882	-198.364	-268.555	-189.209
-80	-119.019	-143.433	-164.795	-143.433	-213.623	-122.07
-60	-76.2939	-73.2422	-97.6562	-88.501	-140.381	-64.0869
-40	6.10352	-48.8281	-51.8799	-33.5693	-51.8799	-6.10352
-20	33.5693	-15.2588	21.3623	15.2588	6.10352	48.8281
0	119.019	33.5693	88.501	76.2939	115.967	109.863
20	143.105	91.5527	173.95	131.226	180.054	158.691
Membrane potential	GmNPF7.5HapB
-140	-76.2939	-30.5176	-88.501	-21.3623	-27.4658	-27.4658	-94.6045	-27.4658	-33.5693
-120	-51.8799	-24.4141	-76.2939	-18.3105	-9.15527	-33.5693	-97.6562	-39.6729	-51.8799
-100	-67.1387	-24.4141	-48.8281	-33.5693	0	-30.5176	-79.3457	-24.4141	-30.5176
-80	-51.8799	-3.05176	-27.4658	-30.5176	-6.10352	-39.6729	-51.8799	-18.3105	-36.6211
-60	-30.5176	0	-18.3105	-9.15527	-18.3105	-30.5176	-21.3623	-9.15527	-15.2588
-40	-15.2588	15.2588	-9.15527	-9.15527	-3.05176	-6.10352	3.05176	3.05176	-9.15527
-20	-9.15527	21.3623	-12.207	3.05176	0	-18.3105	39.6729	21.3623	9.15527
0	24.4141	39.6729	-6.10352	36.6211	6.10352	-6.10352	48.8281	21.3623	24.4141
20	30.5176	45.7764	9.15527	51.8799	6.10352	12.207	103.76	24.4141	51.8799
Membrane potential	Water
-140	-21.3623	-61.0352	-12.207	-6.10352	-15.2588	-36.6211	-9.15527	-45.7764
-120	-18.3105	-39.6729	-3.05176	-9.15527	0	-51.8799	0	-33.5693
-100	-15.2588	-39.6729	12.207	-6.10352	12.207	-24.4141	15.2588	-27.4658
-80	12.207	-42.7246	9.15527	0	27.4658	-27.4658	3.05176	-21.3623
-60	6.10352	-21.3623	-6.10352	6.10352	27.4658	-24.4141	12.207	-15.2588
-40	12.207	-33.5693	6.10352	0	27.4658	-3.05176	21.3623	6.10352
-20	21.3623	-15.2588	-3.05176	-3.05176	57.9834	12.207	36.6211	6.10352
0	12.207	-3.05176	3.05176	3.05176	42.7246	15.2588	30.5176	24.4141
20	-3.05176	24.4141	0	0	45.7764	42.7246	21.3623	36.6211

## Sheet: 3J
Membrane potential	GmNPF7.5HapA
-140	-253.296	-213.623	-149.536	-155.64	-329.59	-143.433	-164.795
-120	-198.364	-189.209	-140.381	-115.967	-259.399	-85.4492	-103.76
-100	-152.588	-155.64	-103.76	-91.5527	-201.416	-54.9316	-79.3457
-80	-122.07	-100.708	-85.4492	-67.1387	-152.588	-39.6729	-48.8281
-60	-79.3457	-64.0869	-45.7764	-33.5693	-100.708	-27.4658	-39.6729
-40	-24.4141	-12.207	-6.10352	-9.15527	-48.8281	0	-18.3105
-20	24.4141	39.6729	18.3105	15.2588	3.05176	15.2588	-9.15527
0	88.501	85.4492	73.2422	79.3457	54.9316	54.9316	9.15527
20	140.381	128.174	119.019	109.863	143.433	73.2422	45.7764
Membrane potential	GmNPF7.5HapB
-140	-194.795	-201.416	-285.83	-267.192	-210.571	-225.83	-216.675
-120	-161.226	-137.329	-183.105	-198.364	-195.312	-137.329	-161.226
-100	-106.812	-128.501	-137.329	-146.484	-173.95	-91.5527	-109.863
-80	-62.3975	-100.19	-119.019	-94.6045	-125.122	-82.3975	-82.3975
-60	-67.1387	-59.6729	-64.6045	-30.5176	-94.6045	-51.8799	-54.9316
-40	-27.4658	-7.46582	-31.8799	15.2588	-32.7246	-27.4658	-9.15527
-20	16.9482	32.207	12.5342	73.2422	27.4658	27.793	12.207
0	77.4658	58.3105	72.207	82.0703	119.346	73.5693	60.5176
20	121.035	118.828	124.932	113.95	167.329	121.035	121.88
Membrane potential	Water
-140	-20	-24.4141	-12.207	-13.0518	-27.4658	-3.05176	-12.207	-6.10352
-120	-15.2588	-15.2588	-27.4658	18.3105	-24.4141	-3.05176	-12.207	-18.3105
-100	-12.207	-3.05176	-21.3623	15.2588	-15.2588	-15.2588	-12.207	0
-80	-6.10352	-6.10352	-18.3105	3.05176	-3.05176	3.05176	-15.2588	-12.207
-60	9.15527	0	-3.05176	3.05176	-3.05176	3.05176	-12.207	-12.207
-40	0	12.207	-9.15527	-15.2588	3.05176	3.05176	-27.4658	0
-20	9.15527	6.10352	0	-3.05176	18.3105	12.207	3.05176	3.05176
0	0	9.15527	0	-3.05176	9.15527	0	6.10352	3.05176
20	12.207	0	15.2588	3.05176	12.207	9.15527	9.15527	0

[truncated: 2 more sheets: 3K, 3L]
