# Supplementary material for: A phosphorylation-regulated NPF transporter determines salt tolerance by mediating chloride uptake in soybean plants
Source: EMBO J. 2025 Jan 3;44(3):923–46. doi: 10.1038/s44318-024-00357-1 (PMC11790925; doi:10.1038/s44318-024-00357-1)
Supplement: Supplementary file 6 — Source data Fig. 4 [file 44318_2024_357_MOESM6_ESM.zip]

Archive with 38 entries (30 files):
- Figure 4/
- Figure 4/Fig.4A/
- Figure 4/Fig.4A/SD-LeuTrp.jpg
- Figure 4/Fig.4A/SD-LeuTrpHisAde.jpg
- Figure 4/Fig.4B/
- Figure 4/Fig.4B/Input-Anti-GST.jpg
- Figure 4/Fig.4B/Input-Anti-His.jpg
- Figure 4/Fig.4B/Pull down Anti-GST.jpg
- Figure 4/Fig.4B/Pull down Anti-His.jpg
- Figure 4/Fig.4C/
- Figure 4/Fig.4C/Input Anti-flag.jpg
- Figure 4/Fig.4C/Input Anti-GFP.jpg
- Figure 4/Fig.4C/IP  Anti-flag.jpg
- Figure 4/Fig.4C/IP Anti-GFP.jpg
- Figure 4/Fig.4D/
- Figure 4/Fig.4D/Control/
- Figure 4/Fig.4D/Control/GFP---GmNPF7.5 GFP-AtCBL1n mCherry.jpg
- Figure 4/Fig.4D/Control/GFP---GmNPF7.5 GFP-GmPI4Kγ4 mCherry.jpg
- Figure 4/Fig.4D/Control/Lifetime---GmNPF7.5 GFP-AtCBL1n mCherry.jpg
- Figure 4/Fig.4D/Control/Lifetime---GmNPF7.5 GFP-GmPI4Kγ4 mCherry.jpg
- Figure 4/Fig.4D/Control/mCherry---GmNPF7.5 GFP-AtCBL1n mCherry.jpg
- Figure 4/Fig.4D/Control/mCherry---GmNPF7.5 GFP-GmPI4Kγ4 mCherry.jpg
- Figure 4/Fig.4D/Control/Merge---GmNPF7.5 GFP-AtCBL1n mCherry.jpg
- Figure 4/Fig.4D/Control/Merge---GmNPF7.5 GFP-GmPI4Kγ4 mCherry.jpg
- Figure 4/Fig.4D/NaCl/
- Figure 4/Fig.4D/NaCl/GFP---GmNPF7.5 GFP-AtCBL1n mCherry.jpg
- Figure 4/Fig.4D/NaCl/GFP---GmNPF7.5 GFP-GmPI4Kγ4 mCherry.jpg
- Figure 4/Fig.4D/NaCl/Lifetime---GmNPF7.5 GFP-AtCBL1n mCherry.jpg
- Figure 4/Fig.4D/NaCl/Lifetime---GmNPF7.5 GFP-GmPI4Kγ4 mCherry.jpg
- Figure 4/Fig.4D/NaCl/Mcherry---GmNPF7.5 GFP-AtCBL1n mCherry.jpg
- Figure 4/Fig.4D/NaCl/Mcherry---GmNPF7.5 GFP-GmPI4Kγ4 mCherry.jpg
- Figure 4/Fig.4D/NaCl/Merge---GmNPF7.5 GFP-AtCBL1n mCherry.jpg
- Figure 4/Fig.4D/NaCl/Merge---GmNPF7.5 GFP-GmPI4Kγ4 mCherry.jpg
- Figure 4/Fig.4E.xlsx
- Figure 4/Fig.4F/
- Figure 4/Fig.4F/Control.jpg
- Figure 4/Fig.4F/NaCl.jpg
- Figure 4/Fig.4G-L.xlsx
