# Supplementary material for: A phosphorylation-regulated NPF transporter determines salt tolerance by mediating chloride uptake in soybean plants
Source: EMBO J. 2025 Jan 3;44(3):923–46. doi: 10.1038/s44318-024-00357-1 (PMC11790925; doi:10.1038/s44318-024-00357-1)
Supplement: Supplementary file 6 — Source data Fig. 4 [file 44318_2024_357_MOESM6_ESM.zip › Figure 4/Fig.4E.xlsx]

## Sheet: 4E
Control			NaCl
GmNPF7.5GFP-AtCBL1nmCherry	GmNPF7.5GFP-GmPI4Kγ4mCherry		GmNPF7.5GFP-AtCBL1nmCherry	GmNPF7.5GFP-GmPI4Kγ4mCherry
2.473	2.351		2.469	2.328
2.463	2.383		2.446	2.311
2.48	2.348		2.491	2.287
2.467	2.343		2.464	2.288
2.422	2.381		2.485	2.303
2.426	2.388		2.419	2.262
2.476	2.367		2.504	2.315
2.404	2.387		2.48	2.3
2.41	2.315		2.479	2.283
2.427	2.388		2.505	2.327
2.448	2.391		2.453	2.247
2.454	2.309		2.451	2.253
2.497	2.315		2.498	2.315
2.443	2.389		2.477	2.31
2.485	2.381		2.49	2.289
2.451	2.377		2.485	2.246
2.489	2.336			2.266
2.426	2.359
2.488	2.37
