# Supplementary material for: A phosphorylation-regulated NPF transporter determines salt tolerance by mediating chloride uptake in soybean plants
Source: EMBO J. 2025 Jan 3;44(3):923–46. doi: 10.1038/s44318-024-00357-1 (PMC11790925; doi:10.1038/s44318-024-00357-1)
Supplement: Supplementary file 6 — Source data Fig. 4 [file 44318_2024_357_MOESM6_ESM.zip › Figure 4/Fig.4G-L.xlsx]

## Sheet: 4G
Control						NaCl
EV	GmNPF7.5-OE	GmPI4Kγ4-OE	GmNPF7.5-OE+GmPI4Kγ4-OE			EV	GmNPF7.5-OE	GmPI4Kγ4-OE	GmNPF7.5-OE+GmPI4Kγ4-OE
48.1	45.2	45.1	46.4			31.7	28.9	33	39.6
43.5	45.9	46.6	45.5			31.7	29.7	36.2	36.6
45.2	44.6	44.3	44.6			31.9	30.8	36	37.4
44.1	46.2	44.4	45.1			31.5	28.4	37.5	36.3
47.7	47.4	44.8	45.2			32.2	28	35.8	33.7
47.7	45.7	45.8	44.3			32.2	27.9	39	35.3
	43.3	43.5	45.7				29	35.2	35.6
	44.5	47.1	47.1				29.5	37.3	33.4
	46	47.3	46.7				27	38.1	38.6

## Sheet: 4H
Control						NaCl
EV	GmNPF7.5-OE	GmPI4Kγ4-OE	GmNPF7.5-OE+GmPI4Kγ4-OE			EV	GmNPF7.5-OE	GmPI4Kγ4-OE	GmNPF7.5-OE+GmPI4Kγ4-OE
4.0378	3.9683	3.6339	3.8042			2.0256	1.8574	2.4341	2.4206
3.8552	3.7484	3.9436	3.9939			2.0882	1.5967	2.4644	2.4817
4.0289	3.6744	4.0644	3.8709			2.0627	1.9868	2.3516	2.5328
3.9509	3.6837	3.9292	4.0383			1.914	1.7959	2.6312	2.477
4.295	3.6261	4.1467	3.8694			1.9094	1.8998	2.2561	2.4407
3.8169	4.1135	3.9311	3.9963			2.1349	1.6882	2.6636	2.5391
	3.5697	3.9175	3.8593				1.713	2.47	2.415
	3.9282	3.8623	4.0513				1.7245	2.5168	2.39
	4.0414	3.911	4.1176				1.7809	2.5237	2.55549

## Sheet: 4I
Control						NaCl
EV	GmNPF7.5-OE	GmPI4Kγ4-OE	GmNPF7.5-OE+GmPI4Kγ4-OE			EV	GmNPF7.5-OE	GmPI4Kγ4-OE	GmNPF7.5-OE+GmPI4Kγ4-OE
0.0515108	1.38258	0.779588	0.196333			2.89159	6.24573	1.32294	0.996292
0.0220868	0.725557	0.265706	0.572947			2.79094	5.8293	1.8704	1.23473
0.281379	0.306177	0.415842	0.185998			2.81786	5.52116	0.695777	1.38259
0.305064	0.333231	0.443528	1.96078			3.21936	8.80822	0.59509	1.46879
0.953447	0.120085	0.897056	0.339557			3.4292	5.59363	0.993028	1.63473
			0.691226					1.50091	1.5438
								1.16353	2.14957
									1.17309

## Sheet: 4J
Control						NaCl
EV	GmNPF7.5-OE	GmPI4Kγ4-OE	GmNPF7.5-OE+GmPI4Kγ4-OE			EV	GmNPF7.5-OE	GmPI4Kγ4-OE	GmNPF7.5-OE+GmPI4Kγ4-OE
1.75317	3.44251	1.07825	5.4523			20.6923	50.9423	14.2238	11.7436
1.69418	1.73684	1.3867	2.86907			20.1846	69.5302	19.3552	22.9617
2.12001	1.6378	2.43226	1.74251			22.1069	40.9013	16.1419	18.2466
2.15718	1.17002	2.40313	2.60943			34.3404	42.6997	16.5649	17.5246
2.03314	1.76896	2.04926	2.32856			31.1938	38.1118	14.1882	21.7464
1.92979			2.92031				59.4684	11.9853	15.3625
			6.07638					12.4662	16.3804
			1.61625
			3.46602

## Sheet: 4K
Control						NaCl
EV	GmNPF7.5-OE	GmPI4Kγ4-OE	GmNPF7.5-OE+GmPI4Kγ4-OE			EV	GmNPF7.5-OE	GmPI4Kγ4-OE	GmNPF7.5-OE+GmPI4Kγ4-OE
0.522834	0.541309	0.70876	0.590963			0.261664	0.113875	0.32389	0.344114
0.487803	0.526077	0.836754	0.479965			0.217965	0.102672	0.255298	0.145587
0.762869	0.551089	0.668785	0.756993			0.193529	0.113896	0.19027	0.225012
0.667539	0.491949	0.495192	0.830776			0.181498	0.137121	0.251933	0.30197
0.719045	0.712285	0.533366	0.804994			0.326061	0.115447	0.302357	0.328932
			0.68613					0.278925	0.383795
								0.373522	0.379933
									0.18512

## Sheet: 4L
Control						NaCl
EV	GmNPF7.5-OE	GmPI4Kγ4-OE	GmNPF7.5-OE+GmPI4Kγ4-OE			EV	GmNPF7.5-OE	GmPI4Kγ4-OE	GmNPF7.5-OE+GmPI4Kγ4-OE
1.64228	1.34147	1.52898	1.28981			0.345238	0.189423	0.701584	0.569784
1.21019	1.71542	1.40052	1.57802			0.164601	0.260558	0.525218	0.4649
1.19099	1.40758	1.33533	1.31987			0.39564	0.299027	0.276809	0.439358
1.53705	1.06733	1.56266	1.04399			0.361027	0.281527	0.380195	0.62593
1.03911	1.07044	1.41287	1.36326			0.240026	0.16539	0.222232	0.419854
1.23659			1.19665				0.297404	0.407211	0.433694
1.34147			1.68314					0.42846	0.242176
1.71542			1.19114
			1.67398
