# Supplementary material for: A phosphorylation-regulated NPF transporter determines salt tolerance by mediating chloride uptake in soybean plants
Source: EMBO J. 2025 Jan 3;44(3):923–46. doi: 10.1038/s44318-024-00357-1 (PMC11790925; doi:10.1038/s44318-024-00357-1)
Supplement: Supplementary file 7 — Source data Fig. 5 [file 44318_2024_357_MOESM7_ESM.zip]

Archive with 15 entries (10 files):
- Figure 5/
- Figure 5/Fig.5A/
- Figure 5/Fig.5A/A-CBB.jpg
- Figure 5/Fig.5A/A-Phosphorylation.jpg
- Figure 5/Fig.5B/
- Figure 5/Fig.5B/B-CBB.jpg
- Figure 5/Fig.5B/B-Phosphorylation.jpg
- Figure 5/Fig.5D/
- Figure 5/Fig.5D/D-CBB.jpg
- Figure 5/Fig.5D/D-Phosphorylation.jpg
- Figure 5/Fig.5E-F.xlsx
- Figure 5/Fig.5G/
- Figure 5/Fig.5G/Control.jpg
- Figure 5/Fig.5G/NaCl.jpg
- Figure 5/Fig.5H-M.xlsx
