# Supplementary material for: A phosphorylation-regulated NPF transporter determines salt tolerance by mediating chloride uptake in soybean plants
Source: EMBO J. 2025 Jan 3;44(3):923–46. doi: 10.1038/s44318-024-00357-1 (PMC11790925; doi:10.1038/s44318-024-00357-1)
Supplement: Supplementary file 7 — Source data Fig. 5 [file 44318_2024_357_MOESM7_ESM.zip › Figure 5/Fig.5E-F.xlsx]

## Sheet: 5E
GmNPF7.5	GmNPF7.5+GmPI4Kγ4	GmNPF7.54A	GmNPF7.54A+GmPI4Kγ4	GmPI4Kγ4	Water
127.847	60.5176	137.329	140.054	35.2588	40.5176
155.503	17.4658	137.329	149.209	41.3623	47.9834
136.157	61.3623	119.536	130.708	39.6729	36.6211
133.433	67.6562	138.501	159.727	35.2588	61.3623
144.141	62.7246	131.743	147.847	27.4658	35.2588
104.468	64.0869	92.915	146.484	30	47.1387
154.277	65.7764	157.52	138.174	33.0518	39.1553
151.934	65.7764	136.157	149.863	37.4658	41.0352
	62.7246	140.381	139.863	31.3623	30.5176
	72.915		111.226		34.4141
					35.2588

## Sheet: 5F
GmNPF7.5	GmNPF7.5+GmPI4Kγ4	GmNPF7.54A	GmNPF7.54A+GmPI4Kγ4	GmPI4Kγ4	Water
234.604	206.484	176.294	182.07	18.3105	16.1035
222.778	190.381	213.76	219.863	15.2588	18.3105
171.553	235.967	222.778	161.035	54.9316	12.207
228.174	184.604	173.95	207.656	48.6377	40.1904
221.88	217.002	187.983	198.364	44.0869	39.1553
213.242	231.416	159.019	176.294	39.4824	17.793
203.433	183.052	165.122	193.76	39.6729	36.6211
210.898	161.743	170.381	204.795	36.1035	33.5693
200.898			231.743
189.209
209.863
