# Supplementary material for: A phosphorylation-regulated NPF transporter determines salt tolerance by mediating chloride uptake in soybean plants
Source: EMBO J. 2025 Jan 3;44(3):923–46. doi: 10.1038/s44318-024-00357-1 (PMC11790925; doi:10.1038/s44318-024-00357-1)
Supplement: Supplementary file 7 — Source data Fig. 5 [file 44318_2024_357_MOESM7_ESM.zip › Figure 5/Fig.5H-M.xlsx]

## Sheet: 5H
Control					NaCl
GmNPF7.5-OE	GmNPF7.54A-OE	GmNPF7.5 +GmPI4Kγ4	GmNPF7.54A +GmPI4Kγ4		GmNPF7.5-OE	GmNPF7.54A-OE	GmNPF7.5 +GmPI4Kγ4	GmNPF7.54A +GmPI4Kγ4
52.4	47.5	49.3	51.7		31.7	31.6	36.8	29.3
43.9	46	51	50.2		29.5	29.5	38.6	29.1
51.3	51.5	52.1	49.7		29	32	36.9	30
52.1	50	44.5	49.8		30	31.6	37.9	28.5
50.8	51.6	47.6	51		28.5	31.7	39.4	27.5
46.4	50.9	49.5	50.2		30.3	29	39.4	32.1
50.7	49	51	50.1		25.7	31.4	38.5	31.1
					29.4	31.2	39.4	28.6
					30.4		38.1	32.3

## Sheet: 5I
Control					NaCl
GmNPF7.5-OE	GmNPF7.54A-OE	GmNPF7.5 +GmPI4Kγ4	GmNPF7.54A +GmPI4Kγ4		GmNPF7.5-OE	GmNPF7.54A-OE	GmNPF7.5 +GmPI4Kγ4	GmNPF7.54A +GmPI4Kγ4
3.0759	2.5012	2.6764	2.2346		1.5145	1.3621	1.8045	1.4459
2.3948	2.8475	2.4838	2.7864		1.4733	1.741	1.982	1.4779
2.087	2.3831	2.635	2.4679		1.4641	1.2974	1.8877	0.945
2.3419	2.5462	2.5677	2.6412		1.676	1.1371	1.9178	1.2273
2.5931	2.8205	2.6803	2.2759		1.3311	1.4345	2.1107	1.2357
2.5576	2.1773	2.3364	2.6192		1.487	1.3692	2.1841	1.5366
2.1525	2.635	2.633	2.5649		1.4874	1.4128	2.0632	1.5749
					0.9383	1.6307	2.1241	1.4696
					1.5379		2.2485	1.5033

## Sheet: 5J
Control					NaCl
GmNPF7.5-OE	GmNPF7.54A-OE	GmNPF7.5 +GmPI4Kγ4	GmNPF7.54A +GmPI4Kγ4		GmNPF7.5-OE	GmNPF7.54A-OE	GmNPF7.5 +GmPI4Kγ4	GmNPF7.54A +GmPI4Kγ4
1.61017	1.63946	1.05073	1.91615		7.43079	9.43383	3.32387	6.64178
0.932921	0.805722	0.80963	0.935834		10.2722	5.20076	4.50911	4.559
1.05685	0.927684	0.630275	0.495985		8.23767	9.86751	3.16258	7.98606
1.4395	1.81012	1.00805	1.0851		7.55435	7.06977	4.06861	9.64612
					6.34248

## Sheet: 5K
Control					NaCl
GmNPF7.5-OE	GmNPF7.54A-OE	GmNPF7.5 +GmPI4Kγ4	GmNPF7.54A +GmPI4Kγ4		GmNPF7.5-OE	GmNPF7.54A-OE	GmNPF7.5 +GmPI4Kγ4	GmNPF7.54A +GmPI4Kγ4
4.61032	4.87926	3.81306	4.58915		40.5278	33.928	23.2355	48.0393
4.83079	4.91476	4.11037	6.74501		44.979	61.2953	24.8728	45.0556
3.53391	4.60607	5.23577	4.35254		64.0682	44.6578	19.8261	63.6326
6.08354	3.92262	4.87124	3.59208		45.3234	46.2765	29.8511	56.374
					45.5501	52.4257	28.5856	41.9667

## Sheet: 5L
Control					NaCl
GmNPF7.5-OE	GmNPF7.54A-OE	GmNPF7.5 +GmPI4Kγ4	GmNPF7.54A +GmPI4Kγ4		GmNPF7.5-OE	GmNPF7.54A-OE	GmNPF7.5 +GmPI4Kγ4	GmNPF7.54A +GmPI4Kγ4
1.13488	1.63946	1.19477	1.70686		0.199209	0.225077	0.622636	0.157812
1.4435	1.17779	1.10669	1.13608		0.226317	0.22614	0.579732	0.191963
1.57934	0.927684	1.6485	0.911102		0.344455	0.349346	0.651104	0.254032
1.20488	1.30206	1.45454	1.24944		0.181111	0.156128	0.876619	0.344355
					0.151066

## Sheet: 5M
Control					NaCl
GmNPF7.5-OE	GmNPF7.54A-OE	GmNPF7.5 +GmPI4Kγ4	GmNPF7.54A +GmPI4Kγ4		GmNPF7.5-OE	GmNPF7.54A-OE	GmNPF7.5 +GmPI4Kγ4	GmNPF7.54A +GmPI4Kγ4
2.85627	2.11663	2.76063	2.46405		0.798664	0.706749	1.1903	0.471363
2.42851	3.01485	3.6441	4.13466		0.605287	0.684966	1.51398	0.63691
2.20891	2.76432	2.56226	2.05036		0.685432	0.625599	0.663351	0.467824
3.55289	3.3018	2.18535	2.93037		0.733847	0.789281	1.23106	0.6038
					0.459011	0.514451	1.7697	0.767636
