# Supplementary material for: A phosphorylation-regulated NPF transporter determines salt tolerance by mediating chloride uptake in soybean plants
Source: EMBO J. 2025 Jan 3;44(3):923–46. doi: 10.1038/s44318-024-00357-1 (PMC11790925; doi:10.1038/s44318-024-00357-1)
Supplement: Supplementary file 8 — Source data Fig. 6 [file 44318_2024_357_MOESM8_ESM.zip]

Archive with 16 entries (10 files):
- Figure 6/
- Figure 6/Fig.6A/
- Figure 6/Fig.6A/Control.jpg
- Figure 6/Fig.6A/NaCl.jpg
- Figure 6/Fig.6BDEF.xlsx
- Figure 6/Fig.6C/
- Figure 6/Fig.6C/Control.jpg
- Figure 6/Fig.6C/NaCl.jpg
- Figure 6/Fig.6G/
- Figure 6/Fig.6G/Wide type vs GmNPF7.5-crispr/
- Figure 6/Fig.6G/Wide type vs GmNPF7.5-crispr/Normai condition.jpg
- Figure 6/Fig.6G/Wide type vs GmNPF7.5-crispr/Salinity.jpg
- Figure 6/Fig.6G/Wide type vs GmNPF7.5-OX/
- Figure 6/Fig.6G/Wide type vs GmNPF7.5-OX/Normal condition.jpg
- Figure 6/Fig.6G/Wide type vs GmNPF7.5-OX/Salinity.jpg
- Figure 6/Fig.6HI.xlsx
