# Supplementary material for: A phosphorylation-regulated NPF transporter determines salt tolerance by mediating chloride uptake in soybean plants
Source: EMBO J. 2025 Jan 3;44(3):923–46. doi: 10.1038/s44318-024-00357-1 (PMC11790925; doi:10.1038/s44318-024-00357-1)
Supplement: Supplementary file 8 — Source data Fig. 6 [file 44318_2024_357_MOESM8_ESM.zip › Figure 6/Fig.6BDEF.xlsx]

## Sheet: 6B
Control						NaCl
Wide type	GmNPF7.5OX-1	GmNPF7.5OX-2	GmNPF7.5OX-3			Wide type	GmNPF7.5OX-1	GmNPF7.5OX-2	GmNPF7.5OX-3
11.9624	14.3485	12.3244	12.6066			2.6212	1.7015	0.5477	1.2337
12.9922	12.3147	14.7435	12.9645			2.8359	1.3558	0.6993	1.5508
13.8309	13.8687	13.3142	13.7065			2.7535	0.8942	0.7809	1.0667
13.1843	11.8067	13.5206	12.0806			2.6087	1.8692	1.6989	1.0955
13.0421	13.1297	14.6971	12.7071			2.6758	0.5515	0.8149	0.8188

## Sheet: 6D
Control						NaCl
Wide type	GmNPF7.5crispr-1	GmNPF7.5crispr-2	GmNPF7.5crispr-3			Wide type	GmNPF7.5crispr-1	GmNPF7.5crispr-2	GmNPF7.5crispr-3
13.3392	14.5788	12.2662	13.4071			2.4569	3.9832	4.8263	6.2986
14.4135	12.3181	14.5898	12.3311			2.7231	4.1965	4.4189	3.9032
13.6285	15.4321	12.429	14.5692			2.5734	3.5447	4.2965	4.6015
12.3792	13.2656	14.7092	13.2455			2.6452	4.1594	4.2041	4.2912
13.4622	15.2156	12.5642	13.4198			2.7951	5.1878	3.3596	3.5398

## Sheet: 6E
Control						NaCl
Wide type	GmNPF7.5OX-1	GmNPF7.5OX-2	GmNPF7.5OX-3			Wide type	GmNPF7.5OX-1	GmNPF7.5OX-2	GmNPF7.5OX-3
21.8705	38.1448	26.927	33.4352			74.6912	120.942	121.694	113.311
38.1339	32.9904	35.9063	29.2635			73.2069	98.4619	101.769	128.816
32.0167	36.6352	26.3717	26.8091			86.5521	105.419	119.973	100.048
24.3146	28.6755	31.927	38.1818			63.51	138.993	122.474	113.649
23.5542	31.2273	31.4616	33.9059			78.4346	129.115	126.238	100.55

## Sheet: 6F
Control						NaCl
Wide type	GmNPF7.5crispr-1	GmNPF7.5crispr-2	GmNPF7.5crispr-3			Wide type	GmNPF7.5crispr-1	GmNPF7.5crispr-2	GmNPF7.5crispr-3
36.2976	39.0145	25.0163	38.2378			77.5458	53.3093	50.5729	62.103
28.4309	35.4973	28.2221	29.7861			85.0811	63.0247	55.6977	52.6318
36.1808	32.0031	36.4481	29.0285			88.195	68.593	67.4919	53.8663
39.375	27.3456	26.9041	34.749			83.4606	73.4119	59.7399	57.2347
40.3808	35.5656	25.7991	39.873			82.8135	64.871	61.5863	60.439
