# Supplementary material for: A phosphorylation-regulated NPF transporter determines salt tolerance by mediating chloride uptake in soybean plants
Source: EMBO J. 2025 Jan 3;44(3):923–46. doi: 10.1038/s44318-024-00357-1 (PMC11790925; doi:10.1038/s44318-024-00357-1)
Supplement: Supplementary file 8 — Source data Fig. 6 [file 44318_2024_357_MOESM8_ESM.zip › Figure 6/Fig.6HI.xlsx]

## Sheet: 6H
Normal condition						Salinity
Wide type	GmNPF7.5OX-1	GmNPF7.5OX-2	GmNPF7.5OX-3			Wide type	GmNPF7.5OX-1	GmNPF7.5OX-2	GmNPF7.5OX-3
4.38	4.0989	4.4867	5.9984			2.7765	1.6632	1.7975	1.8619
4.1224	6.5043	6.284	5.3644			2.6202	1.7635	1.5405	1.2413
6.5545	4.8037	5.7191	6.6599			2.623	1.6033	1.9477	1.7051
6.3446	6.0542	5.7527	4.437			2.5372	1.845	1.8201	1.8535
4.9062	6.7032	4.464	5.3363			2.4773	1.989	1.953	1.9348
6.8686	5.7653	4.546	4.414			2.5564	1.9099	1.5107	1.5268
5.8874	4.1433	4.7044	5.3361			2.5149	1.3877	1.584	1.6796
	5.8997	4.8458	4.5435			2.6838	1.7073	1.4474	1.7928
	6.3458	5.9879	4.8018				1.5913	1.8221
	5.3525		4.775
	4.483		4.6027
	4.6966

## Sheet: 6I
Normal condition						Salinity
Wide type	GmNPF7.5crispr-1	GmNPF7.5crispr-2	GmNPF7.5crispr-3			Wide type	GmNPF7.5crispr-1	GmNPF7.5crispr-2	GmNPF7.5crispr-3
5.4516	5.5878	5.3779	4.0799			2.4622	3.3139	3.4685	3.3981
5.7256	6.7527	6.3079	5.8842			2.0617	3.7913	3.8893	2.91
5.0108	6.5728	5.5865	5.0439			2.7664	3.1006	4.4694	3.6715
4.1759	6.0495	5.1192	5.2024			2.5113	4.0173	3.6141	2.9599
5.2663	4.8754	5.0695	5.9867			2.5389	3.8153	3.5799	4.0536
6.1492	6.8258	5.5256	5.8774			2.6812	3.3965	3.4592	3.2924
4.8319	4.3435	5.886	6.7885			2.5105	3.384	2.8029	2.9959
6.8606	4.7925	6.9284	5.2265			2.6435	3.1624	3.4215	2.9051
6.7909	4.8454	6.65	5.1209
	4.9837	6.817	5.355
