# Supplementary material for: A phosphorylation-regulated NPF transporter determines salt tolerance by mediating chloride uptake in soybean plants
Source: EMBO J. 2025 Jan 3;44(3):923–46. doi: 10.1038/s44318-024-00357-1 (PMC11790925; doi:10.1038/s44318-024-00357-1)
Supplement: Supplementary file 9 — EV and Appendix Figure Source Data [file 44318_2024_357_MOESM9_ESM.zip]

Archive with 91 entries (58 files):
- FigEV-Appendix/
- FigEV-Appendix/Appendix Fig.S1/
- FigEV-Appendix/Appendix Fig.S1/Appendix Fig.S1.xlsx
- FigEV-Appendix/Appendix Fig.S2/
- FigEV-Appendix/Appendix Fig.S2/S2B/
- FigEV-Appendix/Appendix Fig.S2/S2B/GFP/
- FigEV-Appendix/Appendix Fig.S2/S2B/GFP/AtCBL1n-mCherry.tif
- FigEV-Appendix/Appendix Fig.S2/S2B/GFP/GFP.tif
- FigEV-Appendix/Appendix Fig.S2/S2B/GFP/GFP.xlsx
- FigEV-Appendix/Appendix Fig.S2/S2B/GFP/Merge.tif
- FigEV-Appendix/Appendix Fig.S2/S2B/GmPI4Kγ4-GFP/
- FigEV-Appendix/Appendix Fig.S2/S2B/GmPI4Kγ4-GFP/AtCBL1n-mCherry.tif
- FigEV-Appendix/Appendix Fig.S2/S2B/GmPI4Kγ4-GFP/GmPI4Kγ4-GFP.tif
- FigEV-Appendix/Appendix Fig.S2/S2B/GmPI4Kγ4-GFP/GmPI4Kγ4-GFP.xlsx
- FigEV-Appendix/Appendix Fig.S2/S2B/GmPI4Kγ4-GFP/Merge.tif
- FigEV-Appendix/Appendix Fig.S2/S2C.xlsx
- FigEV-Appendix/Appendix Fig.S3/
- FigEV-Appendix/Appendix Fig.S3/S3A/
- FigEV-Appendix/Appendix Fig.S3/S3A/GmNPF7.5-YFPC+GmPI4Kγ4-YFPN/
- FigEV-Appendix/Appendix Fig.S3/S3A/GmNPF7.5-YFPC+GmPI4Kγ4-YFPN/Overlay.tif
- FigEV-Appendix/Appendix Fig.S3/S3A/GmNPF7.5-YFPC+GmPI4Kγ4-YFPN/YFP.tif
- FigEV-Appendix/Appendix Fig.S3/S3A/GmNPF7.5-YFPC+YFPN/
- FigEV-Appendix/Appendix Fig.S3/S3A/GmNPF7.5-YFPC+YFPN/GmNPF7.5-YFPC+YFPN.lif
- FigEV-Appendix/Appendix Fig.S3/S3A/GmNPF7.5-YFPC+YFPN/Overlay.tif
- FigEV-Appendix/Appendix Fig.S3/S3A/GmNPF7.5-YFPC+YFPN/YFP.tif
- FigEV-Appendix/Appendix Fig.S3/S3A/YFPC+GmPI4Kγ4-YFPN/
- FigEV-Appendix/Appendix Fig.S3/S3A/YFPC+GmPI4Kγ4-YFPN/Overlay.tif
- FigEV-Appendix/Appendix Fig.S3/S3A/YFPC+GmPI4Kγ4-YFPN/YFP.tif
- FigEV-Appendix/Appendix Fig.S3/S3A/YFPC+GmPI4Kγ4-YFPN/YFPC+GmPI4Kγ4-YFPN.lif
- FigEV-Appendix/Appendix Fig.S3/S3B.xlsx
- FigEV-Appendix/Appendix Fig.S4/
- FigEV-Appendix/Appendix Fig.S4/S4CDE.xlsx
- FigEV-Appendix/Appendix Fig.S5/
- FigEV-Appendix/Appendix Fig.S5/S5.xlsx
- FigEV-Appendix/Appendix Fig.S6/
- FigEV-Appendix/Appendix Fig.S6/S6.xlsx
- FigEV-Appendix/Appendix Fig.S7/
- FigEV-Appendix/Appendix Fig.S7/S7.xlsx
- FigEV-Appendix/Appendix Fig.S8/
- FigEV-Appendix/Appendix Fig.S8/S8A/
- FigEV-Appendix/Appendix Fig.S8/S8A/Control.jpg
- FigEV-Appendix/Appendix Fig.S8/S8A/NaCl.jpg
- FigEV-Appendix/Appendix Fig.S8/S8A/S8A.xlsx
- FigEV-Appendix/Appendix Fig.S8/S8B/
- FigEV-Appendix/Appendix Fig.S8/S8B/Control.jpg
- FigEV-Appendix/Appendix Fig.S8/S8B/NaCl.jpg
- FigEV-Appendix/Appendix Fig.S8/S8B/S8B.xlsx
- FigEV-Appendix/Appendix Fig.S8/S8C/
- FigEV-Appendix/Appendix Fig.S8/S8C/Control.jpg
- FigEV-Appendix/Appendix Fig.S8/S8C/NaCl.jpg
- FigEV-Appendix/Appendix Fig.S8/S8C/S8C.xlsx
- FigEV-Appendix/Appendix Fig.S8/S8D/
- FigEV-Appendix/Appendix Fig.S8/S8D/Control.jpg
- FigEV-Appendix/Appendix Fig.S8/S8D/NaCl.jpg
- FigEV-Appendix/Appendix Fig.S8/S8D/S8D.xlsx
- FigEV-Appendix/Appendix Fig.S8/S8E/
- FigEV-Appendix/Appendix Fig.S8/S8E/Control.jpg
- FigEV-Appendix/Appendix Fig.S8/S8E/NaCl.jpg
- FigEV-Appendix/Appendix Fig.S8/S8E/S8E.xlsx
- FigEV-Appendix/Appendix Fig.S8/S8F/
- FigEV-Appendix/Appendix Fig.S8/S8F/S8F.xlsx
- FigEV-Appendix/FigEV1/
- FigEV-Appendix/FigEV1/FigEV1.xlsx
- FigEV-Appendix/FigEV2/
- FigEV-Appendix/FigEV2/FigEV2.xlsx
- FigEV-Appendix/FigEV3/
- FigEV-Appendix/FigEV3/EV3A/
- FigEV-Appendix/FigEV3/EV3A/GFP/
- FigEV-Appendix/FigEV3/EV3A/GFP/AtCBL1n-mCherry.tif
- FigEV-Appendix/FigEV3/EV3A/GFP/GFP.tif
- FigEV-Appendix/FigEV3/EV3A/GFP/GFP.xlsx
- FigEV-Appendix/FigEV3/EV3A/GFP/Merge.tif
- FigEV-Appendix/FigEV3/EV3A/GmNPF7.5-GFP/
- FigEV-Appendix/FigEV3/EV3A/GmNPF7.5-GFP/AtCBL1n-mCherry.tif
- FigEV-Appendix/FigEV3/EV3A/GmNPF7.5-GFP/GmNPF7.5-GFP.tif
- FigEV-Appendix/FigEV3/EV3A/GmNPF7.5-GFP/GmNPF7.5-GFP.xlsx
- FigEV-Appendix/FigEV3/EV3A/GmNPF7.5-GFP/Merge.tif
- FigEV-Appendix/FigEV3/EV3B/
- FigEV-Appendix/FigEV3/EV3B/GmNPF7.5-GFP/
- FigEV-Appendix/FigEV3/EV3B/GmNPF7.5-GFP/FM 4-64.tif
- FigEV-Appendix/FigEV3/EV3B/GmNPF7.5-GFP/GmNPF7.5GFP.tif
- FigEV-Appendix/FigEV3/EV3B/GmNPF7.5-GFP/Merge.tif
- FigEV-Appendix/FigEV3/EV3B/Water/
- FigEV-Appendix/FigEV3/EV3B/Water/FM 4-64.tif
- FigEV-Appendix/FigEV3/EV3B/Water/GFP.tif
- FigEV-Appendix/FigEV3/EV3B/Water/Merge.tif
- FigEV-Appendix/FigEV3/EV3CD.xlsx
- FigEV-Appendix/FigEV4/
- FigEV-Appendix/FigEV4/FigEV4.xlsx
- FigEV-Appendix/FigEV5/
- FigEV-Appendix/FigEV5/FigEV5.xlsx
