# Supplementary material for: A phosphorylation-regulated NPF transporter determines salt tolerance by mediating chloride uptake in soybean plants
Source: EMBO J. 2025 Jan 3;44(3):923–46. doi: 10.1038/s44318-024-00357-1 (PMC11790925; doi:10.1038/s44318-024-00357-1)
Supplement: Supplementary file 9 — EV and Appendix Figure Source Data [file 44318_2024_357_MOESM9_ESM.zip › FigEV-Appendix/Appendix Fig.S1/Appendix Fig.S1.xlsx]

## Sheet: S1A
	Relative expression
EV	1	1	1
GmNPF7.5-OE	12.15	11.08	12.53
GmNPF7.5-RNAi	0.18	0.13	0.16

## Sheet: S1B
Control			NaCl			KCl			Na2SO4
EV	GmNPF7.5HapA-OE	GmNPF7.5HapA-RNAi	EV	GmNPF7.5HapA-OE	GmNPF7.5HapA-RNAi	EV	GmNPF7.5HapA-OE	GmNPF7.5HapA-RNAi	EV	GmNPF7.5HapA-OE	GmNPF7.5HapA-RNAi
0.30915	0.338513	0.408344	0.0551595	0.0243985	0.196756	0.0992281	0.0245164	0.198662	0.415048	0.378037	0.431406
0.2748	0.381362	0.453601	0.0765222	0.0159351	0.205223	0.102879	0.038864	0.286476	0.365342	0.402961	0.347522
0.399479	0.436994	0.485312	0.0888032	0.0179345	0.212165	0.0650486	0.0533844	0.291719	0.387872	0.425093	0.448163
0.460061	0.432497	0.320812	0.0621597	0.0145842	0.11227	0.119812	0.0339934	0.224132	0.366662	0.386774	0.378675
0.305715	0.448808	0.359555	0.0473011	0.0283053	0.130793	0.109114	0.035792	0.291784	0.404248	0.435348	0.339085
	0.278654				0.111511
	0.364745

## Sheet: S1C
Control			NaCl			KCl			Na2SO4
EV	GmNPF7.5HapA-OE	GmNPF7.5HapA-RNAi	EV	GmNPF7.5HapA-OE	GmNPF7.5HapA-RNAi	EV	GmNPF7.5HapA-OE	GmNPF7.5HapA-RNAi	EV	GmNPF7.5HapA-OE	GmNPF7.5HapA-RNAi
0.543835	0.651524	0.700865	0.142073	0.0864456	0.283492	0.163492	0.0914792	0.299647	0.408904	0.502711	0.506623
0.480769	0.68945	0.600459	0.145597	0.0754417	0.391925	0.213012	0.0906954	0.399161	0.558803	0.536935	0.47228
0.55158	0.669431	0.706916	0.142587	0.0647873	0.345441	0.21675	0.0726198	0.273196	0.557902	0.416471	0.508963
0.698646	0.603852	0.535114	0.166065	0.0710129	0.243477	0.13714	0.08288	0.236559	0.412135	0.505332	0.447019
0.674558	0.477425	0.557912	0.23678	0.0838757	0.232741	0.199434	0.0990447	0.362415	0.381532	0.454915	0.57364
		0.609218	0.189553	0.0669292	0.253896
			0.187263		0.292734
			0.170139		0.326454

## Sheet: S1D
	Relative expression
EV	1	1	1
GmNPF7.5-OE	23.57	24.48	25.96
GmNPF7.5-RNAi	25.27	26.23	27.83

## Sheet: S1E
Control			NaCl
EV	GmNPF7.5HapA-OE	GmNPF7.5HapB-OE	EV	GmNPF7.5HapA-OE	GmNPF7.5HapB-OE
0.538381	0.334868	0.380339	0.247082	0.276831	0.497607
0.464138	0.422722	0.505498	0.229916	0.210913	0.313032
0.384571	0.615849	0.334632	0.315711	0.36793	0.399502
0.45404	0.413559	0.470554	0.274115	0.147259	0.399934
0.518696	0.522284	0.586017	0.300343	0.174575	0.417148

## Sheet: S1F
Control			NaCl
EV	GmNPF7.5HapA-OE	GmNPF7.5HapB-OE	EV	GmNPF7.5HapA-OE	GmNPF7.5HapB-OE
1.12229	1.09883	1.2973	0.69038	0.471808	0.921806
1.19052	1.28041	1.30526	0.635085	0.390123	0.782836
1.13132	1.11392	1.01572	0.510794	0.425041	0.80455
1.29839	1.19997	1.29138	0.665118	0.528402	0.804172
0.948028	1.06688	1.26027	0.527494	0.539491	0.598859
