# Supplementary material for: A phosphorylation-regulated NPF transporter determines salt tolerance by mediating chloride uptake in soybean plants
Source: EMBO J. 2025 Jan 3;44(3):923–46. doi: 10.1038/s44318-024-00357-1 (PMC11790925; doi:10.1038/s44318-024-00357-1)
Supplement: Supplementary file 9 — EV and Appendix Figure Source Data [file 44318_2024_357_MOESM9_ESM.zip › FigEV-Appendix/Appendix Fig.S2/S2B/GFP/GFP.xlsx]

## Sheet: Sheet1
Distance	GFP	AtCBL1n-mCherry
0	5.5833	0
0.01389	5.4612	0
0.02778	4.3855	0
0.04167	6.3226	0
0.05556	7.466	0
0.06944	6.2951	0
0.08333	5.186	0
0.09722	4.5686	0
0.11111	5.4906	0
0.125	4.8375	0
0.13889	4.8747	0
0.15278	5.4561	0
0.16667	4.9213	0
0.18056	4.7798	0
0.19444	4.638	0
0.20833	5.678	0
0.22222	5.5162	0
0.23611	4.6537	0
0.25	4.5278	0
0.26389	5.8857	0
0.27778	6.9665	0
0.29167	7.1372	0
0.30556	7.6581	0
0.31944	9.1829	0
0.33333	9.8695	0
0.34722	8.1437	0
0.36111	9.5163	0
0.375	10.378	0
0.38889	9.4309	0
0.40278	10.1267	0
0.41667	9.3515	0
0.43056	7.8955	0
0.44444	9.0036	0
0.45833	8.0716	0
0.47222	10.2646	0
0.48611	9.2699	0
0.5	8.197	0
0.51389	8.5108	0
0.52778	10.3271	0
0.54167	11.1143	0
0.55556	13.3139	0
0.56944	14.0945	0
0.58333	12.4277	0
0.59722	14.0421	0
0.61111	18.458	0
0.625	17.6143	0
0.63889	20.167	0
0.65278	23.7819	0
0.66667	26.2047	0
0.68056	34.6129	0
0.69444	40.6293	0
0.70833	42.5005	0
0.72222	47.9863	0
0.73611	52.2426	0
0.75	52.379	0
0.76389	53.1791	0
0.77778	55.9191	0
0.79167	55.9318	0
0.80556	60.0131	0
0.81944	59.232	0.6303
0.83333	68.6256	0.0665
0.84722	62.1174	0
0.86111	58.7631	2.467
0.875	56.2697	3.0024
0.88889	49.6018	7.3217
0.90278	45.6081	12.4051
0.91667	43.9014	8.0402
0.93056	44.1013	12.5615
0.94444	41.1107	15.5231
0.95833	41.3936	16.8073
0.97222	38.3685	27.8369
0.98611	31.587	12.449
1	28.0234	19.567
1.01389	20.7223	16.1228
1.02778	12.1147	14.4075
1.04167	6.6739	5.061
1.05556	2.4511	0.4339
1.06944	0.8887	0
1.08333	0.083	0
1.09722	0	0
1.11111	0	0
1.125	0	0
1.13889	0	0
1.15278	0	0
1.16667	0	0
1.18056	0	0
1.19444	0	0
1.20833	0	0
1.22222	0	0
1.23611	0	0
1.25	0	0
1.26389	0	0
1.27778	0	0
1.29167	0	0
1.30556	0	0
1.31944	0	0
1.33333	0	0
1.34722	0	0
1.36111	0	0
1.375	0	0
1.38889	0.1996	0
1.40278	0.1507	0
1.41667	0.7291	0
1.43056	2.2995	0
1.44444	5.5112	0
1.45833	9.5705	0
1.47222	13.9082	1.4039
1.48611	17.5908	4.9825
1.5	24.6258	25.6107
1.51389	45.1983	57.5206
1.52778	69.8375	75.3894
1.54167	82.8045	84.3333
1.55556	84.0506	84.3333
1.56944	83.6076	84.3333
1.58333	82.5186	84.3333
1.59722	82.0355	82.842
1.61111	82.6461	74.3298
1.625	82.9752	60.725
1.63889	83.3767	45.4869
1.65278	83.283	21.6591
1.66667	81.2173	8.695
1.68056	73.0766	0
1.69444	61.8807	0
1.70833	51.1842	0
1.72222	44.0535	0
1.73611	35.0971	0
1.75	32.6538	0
1.76389	29.5197	0
1.77778	26.0321	0
1.79167	26.6111	0
1.80556	28.2658	0
1.81944	28.8799	0
1.83333	26.885	0
1.84722	27.77	0
1.86111	24.5933	0
1.875	20.815	0
1.88889	20.6074	0
1.90278	23.1741	0
1.91667	19.1851	0
1.93056	20.6762	0
1.94444	22.2691	0
1.95833	19.3022	0
1.97222	19.9764	0
1.98611	20.8966	0
2	19.3846	0
2.01389	21.5294	0
2.02778	18.5785	0
2.04167	16.8852	0
2.05556	15.0831	0
2.06944	15.0577	0
2.08333	13.4332	0
2.09722	14.2212	0
2.11111	11.8258	0
2.125	13.7373	0
2.13889	15.0762	0
2.15278	16.472	0
2.16667	16.4944	0
2.18056	18.7241	0
2.19444	16.781	0
2.20833	17.8701	0
2.22222	16.7149	0
2.23611	20.4951	0
2.25	20.9989	0
2.26389	21.5525	0
2.27778	24.0064	0
2.29167	22.6955	0
2.30556	20.1289	0
2.31944	18.9416	0
2.33333	21.8447	0
2.34722	22.2891	0
2.36111	21.2567	0
2.375	21.155	0
2.38889	25.0844	0
2.40278	26.4507	0
2.41667	27.6081	0
2.43056	34.2122	0
2.44444	35.1962	0
2.45833	35.3844	0
2.47222	37.7545	0
2.48611	40.1115	0
2.5	43.1805	0
2.51389	42.4792	0
2.52778	40.1117	0
2.54167	39.1815	0
2.55556	37.2816	0
2.56944	38.8821	0
2.58333	35.8956	0
2.59722	33.9614	0
2.61111	32.3065	0
2.625	30.6647	0
2.63889	30.1784	0
2.65278	25.6527	0
2.66667	21.8295	0
2.68056	20.7459	0
2.69444	18.8277	0
2.70833	18.555	0
2.72222	18.1917	0
2.73611	18.5508	0
2.75	20.7634	0
2.76389	23.1901	0
2.77778	25.7719	0
2.79167	30.0399	0
2.80556	37.3944	0
2.81944	44.7655	0
2.83333	54.7246	0
2.84722	70.7927	0
2.86111	82.131	0
2.875	84.3333	0
2.88889	84.3333	0
2.90278	84.3333	0
2.91667	84.3333	0
2.93056	84.3333	0.2462
2.94444	84.3333	1.8581
2.95833	84.3333	4.5784
2.97222	84.3333	3.8705
2.98611	84.3333	4.0534
3	84.3333	4.6328
3.01389	84.3333	3.9427
3.02778	84.3333	7.6334
3.04167	84.3333	6.3929
3.05556	84.3333	5.322
3.06944	84.3333	5.3618
3.08333	84.3333	2.7826
3.09722	84.3333	2.6799
3.11111	84.3333	3.1383
3.125	84.3333	7.0894
3.13889	84.3333	4.5338
3.15278	84.3333	5.3847
3.16667	84.3333	4.3629
3.18056	84.3333	11.0332
3.19444	84.3333	7.0286
3.20833	84.3333	6.0076
3.22222	84.3333	4.3095
3.23611	84.3333	4.2841
3.25	84.3333	4.7845
3.26389	84.3333	7.5403
3.27778	84.3333	10.3404
3.29167	84.3333	7.8907
3.30556	84.3333	2.6267
3.31944	84.3333	7.1085
3.33333	84.3333	9.0693
3.34722	84.3333	5.3872
3.36111	84.3333	4.7948
3.375	84.3333	14.5852
3.38889	84.3333	17.9274
3.40278	84.3333	11.5537
3.41667	84.3333	12.3376
3.43056	84.3333	9.3175
3.44444	84.3333	10.732
3.45833	84.3333	6.6786
3.47222	84.3333	5.2295
3.48611	84.3333	4.3944
3.5	84.3333	5.7037
3.51389	84.3333	2.3892
3.52778	84.3333	1.8288
3.54167	84.3333	6.3097
3.55556	84.3333	1.5133
3.56944	84.3333	0
3.58333	84.3333	0.0834
3.59722	84.3333	0
3.61111	84.3333	0
3.625	84.3308	0
3.63889	83.54	0
3.65278	82.1172	0
3.66667	80.9677	0
3.68056	70.0946	0
3.69444	57.0944	0
3.70833	44.3446	0
3.72222	33.3951	0
3.73611	24.8805	0
3.75	19.0122	0
3.76389	12.6745	0
3.77778	10.3151	0
3.79167	11.1628	0
3.80556	13.9792	0
3.81944	12.2091	0
3.83333	12.8906	0
3.84722	14.7136	0
3.86111	15.2782	0
3.875	16.3705	0
3.88889	17.5703	0
3.90278	23.3233	0
3.91667	31.5092	0
3.93056	38.378	4.4058
3.94444	45.3955	19.0882
3.95833	52.0076	30.3953
3.97222	52.1694	45.4982
3.98611	53.0524	69.6321
4	64.4939	81.4186
4.01389	75.4563	84.0564
4.02778	70.3813	82.9235
4.04167	56.3204	70.1394
4.05556	35.5144	32.7763
4.06944	17.3173	6.3186
4.08333	4.7989	0
4.09722	0.4376	0
4.11111	0	0
4.125	0	0
4.13889	0	0
4.15278	0	0
4.16667	0	0
4.18056	0	0
4.19444	0.0165	0
4.20833	0.363	0
4.22222	0.3629	0
4.23611	0.0891	0
4.25	0.0962	0
4.26389	0.1236	0
4.27778	0.0353	0
4.29167	0	0
4.30556	0	0
4.31944	0	0
4.33333	0	0
4.34722	0	0
4.36111	0	0
4.375	0	0
4.38889	0	0
4.40278	0	0
4.41667	0	0
4.43056	0	0
4.44444	0	0
4.45833	0	0
4.47222	0	0
4.48611	0	0
4.5	0	0
4.51389	0	0
4.52778	0	0
4.54167	0	0
4.55556	0.1066	0
4.56944	0.7719	0
4.58333	1.5113	0
4.59722	1.9956	0
4.61111	2.9948	0
4.625	1.7634	0
4.63889	3.4708	0
4.65278	4.4107	0
4.66667	3.9921	0
4.68056	6.1316	0
4.69444	7.5874	0
4.70833	8.5572	0
4.72222	10	0
4.73611	17.1016	0.0727
4.75	19.2011	0.4098
4.76389	25.2545	0
4.77778	30.1595	3.0716
4.79167	35.5572	19.253
4.80556	41.3995	36.716
4.81944	44.5095	60.4734
4.83333	47.7946	58.7176
4.84722	49.6558	51.8924
4.86111	52.6172	50.3988
4.875	53.4948	33.9271
4.88889	61.3195	33.1408
4.90278	60.6237	25.3666
4.91667	56.5882	21.7119
4.93056	50.8527	19.4411
4.94444	45.6408	9.9903
4.95833	39.291	0
4.97222	29.387	0
4.98611	26.8769	0
5	22.9548	0
5.01389	24.8747	0
5.02778	26.0602	0
5.04167	19.8299	0
5.05556	25.0982	0
5.06944	22.8704	0
5.08333	23.8442	0
5.09722	29.269	0
5.11111	30.7056	0
5.125	38.6055	0
5.13889	37.7795	0
5.15278	39.1232	0
5.16667	44.5991	0
5.18056	41.327	0
5.19444	40.7461	0
5.20833	37.5251	0
5.22222	36.5756	0
5.23611	28.3022	0
5.25	26.2214	0
5.26389	26.1075	0
5.27778	20.1983	0
5.29167	20.4303	0
5.30556	18.2408	0
5.31944	12.8034	0
5.33333	11.1202	0
5.34722	11.5612	0
5.36111	10.8585	0
5.375	9.3516	0
5.38889	8.5901	0
5.40278	8.2853	0
5.41667	9.1246	0
5.43056	8.1051	0
5.44444	7.6095	0
5.45833	5.0056	0
5.47222	4.2101	0
5.48611	2.9864	0
5.5	0.9527	0
5.51389	0.0937	0
5.52778	0	0
5.54167	0	0
5.55556	0	0
5.56944	0	0
5.58333	0	0
5.59722	0	0
5.61111	0	0
5.625	0	0
5.63889	0	0
5.65278	0	0
5.66667	0	0
5.68056	0	0
5.69444	0	0
5.70833	0	0
5.72222	0	0
5.73611	0	0
5.75	0	0
5.76389	0	0
5.77778	0	0
5.79167	0	0
5.80556	0	0
