# Supplementary material for: A phosphorylation-regulated NPF transporter determines salt tolerance by mediating chloride uptake in soybean plants
Source: EMBO J. 2025 Jan 3;44(3):923–46. doi: 10.1038/s44318-024-00357-1 (PMC11790925; doi:10.1038/s44318-024-00357-1)
Supplement: Supplementary file 9 — EV and Appendix Figure Source Data [file 44318_2024_357_MOESM9_ESM.zip › FigEV-Appendix/Appendix Fig.S2/S2B/GmPI4Kγ4-GFP/GmPI4Kγ4-GFP.xlsx]

## Sheet: Sheet1
Distance	GmPI4Kγ4-GFP	AtCBL1n-mCherry
0	2.25	0.1667
0.01389	3.1379	0.0995
0.02778	3.3483	0
0.04167	3.2042	0
0.05556	3.2607	0
0.06944	2.8172	0.0343
0.08333	4.2329	0.4773
0.09722	3.673	0.0075
0.11111	4.2853	0.4425
0.125	3.7849	0.0171
0.13889	3.2513	0
0.15278	3.4311	0
0.16667	3.0452	0
0.18056	2.5815	0
0.19444	2.374	0.2456
0.20833	2.1956	0.3379
0.22222	2.1293	0
0.23611	1.9051	0
0.25	2.4598	0.0344
0.26389	1.545	0.3941
0.27778	2.3224	0
0.29167	2.1464	0
0.30556	1.734	0
0.31944	2.22	0
0.33333	1.8162	0
0.34722	1.5389	0
0.36111	1.466	0
0.375	1.2206	0.3532
0.38889	1.5047	0.522
0.40278	1.3809	0.1078
0.41667	1.4703	0.6204
0.43056	1.7525	0.6287
0.44444	1.3333	0.0869
0.45833	1.3588	0.8635
0.47222	1.7688	0
0.48611	1.3703	0
0.5	1.6675	0
0.51389	2.1102	0
0.52778	2.1202	0
0.54167	3.2325	0.3896
0.55556	3.3713	0.281
0.56944	3.3519	0.015
0.58333	4.3616	0.414
0.59722	6.2813	0.4095
0.61111	9.9151	0.0864
0.625	13.8559	0.7928
0.63889	23.4025	2.8563
0.65278	35.7104	16.7316
0.66667	44.4141	39.0846
0.68056	50.8202	61.8964
0.69444	45.958	58.9833
0.70833	42.006	40.9568
0.72222	38.0111	30.5127
0.73611	33.3167	23.3982
0.75	31.7217	19.9887
0.76389	28.6929	12.3863
0.77778	24.1824	5.9114
0.79167	18.9543	6.461
0.80556	16.4735	2.5543
0.81944	13.3481	1.0666
0.83333	10.8835	2.0441
0.84722	10.4649	0.4907
0.86111	8.9172	0.0057
0.875	7.4952	0.1463
0.88889	6.7993	0.0797
0.90278	5.7555	0.0013
0.91667	5.8343	0.0855
0.93056	6.0174	0
0.94444	5.3702	0.3438
0.95833	5.6456	0.3717
0.97222	5.2552	0
0.98611	5.2608	0
1	5.0977	0
1.01389	4.3569	0
1.02778	4.688	0
1.04167	4.6951	0.0004
1.05556	4.1988	0
1.06944	4.2259	0
1.08333	4.7723	0
1.09722	4.7907	0.3405
1.11111	5.2362	0.2286
1.125	4.9496	0.0099
1.13889	4.6405	0
1.15278	4.5666	0.1471
1.16667	4.2908	0
1.18056	4.3817	0.367
1.19444	4.7488	1.487
1.20833	4.7949	0.6175
1.22222	4.5071	0
1.23611	3.641	0
1.25	3.4224	0.8629
1.26389	2.9688	0.0557
1.27778	2.7724	0.0293
1.29167	2.7582	0
1.30556	2.337	0.4066
1.31944	2.7661	0.2127
1.33333	2.9393	0
1.34722	2.7016	0
1.36111	3.0457	0
1.375	2.7503	0.044
1.38889	4.0594	0
1.40278	4.0646	0
1.41667	4.6832	0
1.43056	4.7819	0.2236
1.44444	4.3655	0.0578
1.45833	4.7713	0
1.47222	5.05	0
1.48611	4.7317	0
1.5	4.3775	0
1.51389	3.939	0
1.52778	4.1245	0
1.54167	4.212	0
1.55556	4.1937	0
1.56944	4.4895	0
1.58333	3.8648	0.0455
1.59722	4.0035	0.5517
1.61111	4.152	0.0013
1.625	4.2169	0
1.63889	3.492	0
1.65278	3.8979	0
1.66667	4.0569	0
1.68056	3.5517	0
1.69444	3.796	0
1.70833	3.428	0
1.72222	3.0247	0
1.73611	3.4572	0
1.75	3.0207	0
1.76389	4.0212	0
1.77778	3.8539	0
1.79167	4.3613	0
1.80556	4.178	0
1.81944	3.4667	0.5281
1.83333	3.873	0.4939
1.84722	3.872	0.0603
1.86111	3.9999	0
1.875	3.9486	0.1572
1.88889	4.5847	0.2396
1.90278	4.988	0.2614
1.91667	4.2847	0.1965
1.93056	4.6644	0
1.94444	4.4258	0
1.95833	4.1519	0
1.97222	4.4642	0.0593
1.98611	5.6483	0.3889
2	4.7216	0.008
2.01389	4.7472	0
2.02778	5.196	0
2.04167	5.2235	0
2.05556	5.7737	0
2.06944	6.3347	0
2.08333	6.4158	0.015
2.09722	7.0441	0.3262
2.11111	7.3053	0.1344
2.125	8.2256	0
2.13889	8.3477	0.1952
2.15278	9.9014	1.4265
2.16667	11.5337	0.6564
2.18056	13.376	1.135
2.19444	12.4606	0.9955
2.20833	16.7539	3.2397
2.22222	20.0575	5.1406
2.23611	22.8814	10.0509
2.25	26.6933	7.9229
2.26389	34.6932	9.0215
2.27778	43.9796	22.7086
2.29167	54.8094	37.8282
2.30556	60.8708	53.4392
2.31944	68.1299	76.9364
2.33333	77.5947	84.7691
2.34722	78.4894	85
2.36111	71.3258	84.595
2.375	53.3016	68.6047
2.38889	34.171	26.2344
2.40278	18.8792	5.6404
2.41667	10.0362	0.3844
2.43056	6.6248	0
2.44444	5.0839	0
2.45833	4.1262	0
2.47222	3.0977	0.3019
2.48611	2.6372	0.4136
2.5	1.9244	0
2.51389	2.1911	0.1134
2.52778	1.3577	0.5001
2.54167	1.1858	0.0297
2.55556	1.3339	0.0913
2.56944	1.2587	0
2.58333	1.3506	0.5331
2.59722	0.7455	0.2052
2.61111	1.1872	0
2.625	1.6035	0
2.63889	1.5768	0
2.65278	1.6667	0
2.66667	1.9006	0
2.68056	1.5274	0
2.69444	1.627	0
2.70833	2.3333	0
2.72222	2.2683	0
2.73611	2.3433	0.0096
2.75	2.2927	0.2324
2.76389	2.9276	0.0743
2.77778	3.47	0
2.79167	4.3447	0.3735
2.80556	5.3776	0.5207
2.81944	8.7541	1.3803
2.83333	12.4909	4.0637
2.84722	18.1794	7.414
2.86111	28.8534	14.3087
2.875	48.0664	31.8629
2.88889	70.018	56.118
2.90278	84.3765	85
2.91667	84.9638	85
2.93056	84.9498	84.9924
2.94444	83.6821	82.734
2.95833	84.1032	75.406
2.97222	83.8706	73.4355
2.98611	75.2835	61.5639
3	64.5725	51.6418
3.01389	53.0073	31.5951
3.02778	45.0491	19.6385
3.04167	39.1672	11.7948
3.05556	31.8332	2.6028
3.06944	25.2836	2.9111
3.08333	22.0175	3.1612
3.09722	18.4441	1.6364
3.11111	15.7503	0.9144
3.125	11.78	0.4644
3.13889	10.7237	0.6813
3.15278	10.0179	0.0838
3.16667	9.4107	0.4476
3.18056	10.0828	0.6282
3.19444	9.4354	0.1909
3.20833	9.2526	0
3.22222	9.6176	0
3.23611	10.0055	0
3.25	10.5082	0
3.26389	10.6693	0
3.27778	10.7135	0.0721
3.29167	10.3714	0.1647
3.30556	10.639	0.5011
3.31944	11.9035	0.3939
3.33333	11.5052	0.0593
3.34722	10.6335	0
3.36111	12.4669	0.1396
3.375	13.0259	0
3.38889	15.2824	0
3.40278	19.8316	0.3613
3.41667	24.0973	0.7039
3.43056	28.9846	0.6425
3.44444	36.2159	0.4503
3.45833	44.2243	0.6516
3.47222	53.4648	0.9461
3.48611	61.1355	1.0751
3.5	65.4831	1.7366
3.51389	79.8529	3.0081
3.52778	82.9532	3.2682
3.54167	82.9802	2.4448
3.55556	84.0714	2.162
3.56944	84.8603	4.4814
3.58333	84.7029	4.9386
3.59722	84.7202	5.2012
3.61111	85	4.7842
3.625	85	2.1038
3.63889	85	4.0406
3.65278	85	6.2735
3.66667	85	3.9646
3.68056	85	5.5703
3.69444	85	2.9555
3.70833	85	2.8219
3.72222	85	3.7439
3.73611	85	6.1519
3.75	85	4.517
3.76389	85	5.5055
3.77778	85	4.4835
3.79167	85	5.3343
3.80556	85	8.2327
3.81944	85	8.6904
3.83333	85	5.6924
3.84722	84.8372	5.0746
3.86111	84.1066	3.7743
3.875	82.4002	2.4292
3.88889	82.1542	6.3524
3.90278	81.7032	2.2112
3.91667	78.0271	1.8156
3.93056	68.5749	3.4434
3.94444	61.3475	2.034
3.95833	50.0982	0.4337
3.97222	41.5368	1.4721
3.98611	34.4904	0.8763
4	28.7609	1.2467
4.01389	24.1894	1.3966
4.02778	20.0475	0.9105
4.04167	18.7264	0.8312
4.05556	16.0512	0.9
4.06944	19.6218	0.6559
4.08333	16.2433	1.1041
4.09722	17.63	0.2336
4.11111	21.5832	0.6445
4.125	24.7939	0.6495
4.13889	26.9771	0.6587
4.15278	29.1071	0.6168
4.16667	32.4633	1.3837
4.18056	36.6053	1.9205
4.19444	39.7719	1.5332
4.20833	40.3396	1.2811
4.22222	40.4614	2.4433
4.23611	40.6298	0.6777
4.25	39.3713	0.5078
4.26389	37.5192	1.0004
4.27778	36.354	0.692
4.29167	37.6148	0.1255
4.30556	39.3007	0.2657
4.31944	39.7278	0.1451
4.33333	39.899	0.6291
4.34722	37.0058	0.2258
4.36111	35.0385	0.4196
4.375	32.2784	0.9864
4.38889	26.5692	1.677
4.40278	23.2043	0.6649
4.41667	21.6696	0.9989
4.43056	20.713	0.7662
4.44444	22.8456	0.8812
4.45833	20.8818	1.3126
4.47222	21.0648	0.1621
4.48611	19.1741	0.0303
4.5	17.0987	0.5009
4.51389	15.0504	0.2119
4.52778	11.907	0.1572
4.54167	11.7507	0.5113
4.55556	12.9948	0.7534
4.56944	13.9326	0.4176
4.58333	14.0343	0.0999
4.59722	11.732	0.1152
4.61111	13.0985	0.4113
4.625	10.6928	1.534
4.63889	10.6741	0.4107
4.65278	11.4064	1.2759
4.66667	10.9151	1.132
4.68056	11.8424	0.7085
4.69444	12.8438	0.1674
4.70833	15.6873	0.4346
4.72222	18.1501	0.4092
4.73611	18.9604	0.3663
4.75	20.3341	0.4585
4.76389	21.0748	0.6681
4.77778	21.8077	1.5505
4.79167	22.7851	0.7738
4.80556	23.2825	1.2662
4.81944	21.5184	1.7637
4.83333	20.7106	2.043
4.84722	23.3801	5.9305
4.86111	26.9939	3.904
4.875	30.0556	6.3709
4.88889	38.3112	7.6225
4.90278	43.7873	14.1893
4.91667	54.3803	28.4389
4.93056	65.1937	40.4109
4.94444	70.0014	53.4155
4.95833	65.8264	53.6081
4.97222	64.1269	49.0687
4.98611	55.4758	37.5411
5	44.568	18.3977
5.01389	34.2264	9.8765
5.02778	21.4607	4.7862
5.04167	15.0252	1.4578
5.05556	8.4421	0.4833
5.06944	5.0645	0.0456
5.08333	4.1062	0.1022
5.09722	2.8116	0
5.11111	2.5806	0
5.125	2.5336	0
5.13889	2.4147	0
5.15278	1.9843	0
5.16667	2.075	0
5.18056	1.8275	0
5.19444	2.144	0
5.20833	1.4802	0
5.22222	2.1933	0
5.23611	1.971	0
5.25	2.0036	0
5.26389	2.6117	0
5.27778	1.856	0
5.29167	1.2773	0
5.30556	1.8333	0
