# Supplementary material for: A phosphorylation-regulated NPF transporter determines salt tolerance by mediating chloride uptake in soybean plants
Source: EMBO J. 2025 Jan 3;44(3):923–46. doi: 10.1038/s44318-024-00357-1 (PMC11790925; doi:10.1038/s44318-024-00357-1)
Supplement: Supplementary file 9 — EV and Appendix Figure Source Data [file 44318_2024_357_MOESM9_ESM.zip › FigEV-Appendix/Appendix Fig.S3/S3B.xlsx]

## Sheet: Sheet1
	GmNPF7.5			GmPI4Kγ4
EV	1	1	1	1	1	1
GmNPF7.5-OE	22.347	19.1855	17.309	0.440037	0.559984	0.552181
GmPI4Kγ4-OE	1.382	1.15403	1.152	13.7336	15.1159	15.1419
GmNPF7.5-OE+GmPI4Kγ4-OE	22.9899	25.1545	22.1061	14.3867	16.8059	13.428
