# Supplementary material for: A phosphorylation-regulated NPF transporter determines salt tolerance by mediating chloride uptake in soybean plants
Source: EMBO J. 2025 Jan 3;44(3):923–46. doi: 10.1038/s44318-024-00357-1 (PMC11790925; doi:10.1038/s44318-024-00357-1)
Supplement: Supplementary file 9 — EV and Appendix Figure Source Data [file 44318_2024_357_MOESM9_ESM.zip › FigEV-Appendix/Appendix Fig.S4/S4CDE.xlsx]

## Sheet: S4C
Membrane potential	GmNPF7.5
-140	-127.847	-155.503	-136.157	-133.433	-144.141	-104.468	-154.277	-151.934
-120	-115.64	-100.054	-127.847	-113.76	-125.83	-116.157	-135.122	-131.606
-100	-85.1221	-94.2773	-102.588	-103.76	-99.209	-112.588	-99.8633	-114.985
-80	-72.3975	-70.1904	-65.4492	-66.6211	-86.4844	-85.1221	-72.3975	-89.209
-60	-49.6729	-45.7764	-54.0869	-47.9834	-51.5527	-40.1904	-53.5693	-41.2256
-40	-24.9316	-30.6729	-27.4658	-28.3105	-23.5693	-22.7246	-20.5176	-21.0352
-20	8.20703	-8	-7.79297	2.20703	5.74121	2.05176	2.10352	10
0	21.3623	15.2588	25.7764	22.7246	21.8799	21.0352	24.4141	18.501
20	43.501	52.7246	42.3975	43.2422	43.6562	45.4492	49.6729	48.6914
Membrane potential	GmNPF7.5+GmPI4Kγ4
-140	-60.5176	-17.4658	-61.3623	-67.6562	-62.7246	-64.0869	-65.7764	-65.7764	-62.7246	-72.915
-120	-30.5176	-33.5693	-18.3105	-82.3975	-51.8799	-61.0352	-48.8281	-48.8281	-36.6211	-51.8799
-100	-39.6729	-12.207	-15.2588	-42.7246	-48.8281	-30.5176	-36.6211	-36.6211	-27.4658	-48.8281
-80	-6.94824	-18.3105	-6.10352	-36.6211	-27.4658	-9.15527	-30.5176	-30.5176	-15.2588	-28.3105
-60	-3.05176	-6.10352	-3.89648	-24.4141	-27.4658	-9.15527	-6.10352	-6.10352	-6.10352	-10
-40	-7.20703	20.3623	-1.05176	-2.67285	-8	-4	3.05176	3.05176	-7.79297	9.15527
-20	12.207	17.4658	6.10352	21.6895	10.8447	15.2588	12.207	12.207	12.7246	15.2588
0	29.1553	25.7764	21.3623	22.207	28.3105	28.3105	30.5176	30.5176	27.9834	21.3623
20	45.7764	34.0869	35.2588	40	42.207	42.207	40.5176	40.5176	39.3457	38.3105
Membrane potential	GmNPF7.54A
-140	-137.329	-137.329	-119.536	-138.501	-131.743	-92.915	-157.52	-136.157	-140.381
-120	-100.708	-94.6045	-119.019	-91.5527	-121.226	-100.708	-124.795	-127.002	-101.226
-100	-86.8115	-82.3975	-94.6045	-73.2422	-97.6562	-82.3975	-105.122	-84.2773	-97.915
-80	-61.0352	-57.9834	-64.0869	-45.7764	-57.9834	-54.9316	-76.2939	-71.5527	-76.8115
-60	-36.6211	-30.5176	-57.9834	-24.4141	-36.6211	-36.6211	-44.0869	-44.0869	-38.501
-40	-15.2588	-19.6729	-27.4658	0	-9.15527	-16.6211	-18.3105	-25.7764	-21.6211
-20	7.68945	3.84473	6.10352	6.94824	7.62109	10	12.5693	10.8447	3.05176
0	26.9482	23.0518	26.1035	23.0518	22.207	23.8965	21.8799	25.7764	23.5693
20	40.5176	38.3105	34.9316	37.4658	42.7246	38.3105	35.7764	43.2422	40.1904
Membrane potential	GmNPF7.54A+GmPI4Kγ4
-140	-140.054	-149.209	-130.708	-159.727	-147.847	-146.484	-138.174	-149.863	-139.863	-111.226
-120	-129.536	-130.898	-137.139	-146.675	-99.5361	-136.484	-127.656	-115.449	-120.708	-122.07
-100	-100.381	-107.329	-91.0352	-121.743	-100.708	-106.812	-103.242	-87.1387	-94.0869	-100.708
-80	-86.8115	-80.708	-84.0869	-85.9668	-67.1387	-71.5527	-70.1904	-75.7764	-79.6729	-91.5527
-60	-43.2422	-54.0869	-51.3623	-58.501	-53.5693	-36.6211	-57.4658	-53.5693	-53.5693	-44.0869
-40	-30.5176	-27.4658	-18.3105	-42.7246	-15.2588	-9.15527	-12.207	-12.207	-18.3105	-27.4658
-20	-9.15527	-12.207	9.15527	18.3105	15.2588	3.05176	6.10352	12.207	21.3623	-12.207
0	23.8965	17.793	27.4658	42.7246	31.0352	27.4658	37.9834	45.7764	21.3623	24.4141
20	45.2588	52.207	52.7246	43.2422	49.3457	51.8799	56.2939	57.1387	45.7764	51.8799
Membrane potential	GmPI4Kγ4
-140	-35.2588	-41.3623	-39.6729	-35.2588	-27.4658	-30	-33.0518	-37.4658	-31.3623
-120	-18.3105	-27.4658	-30.5176	-21.3623	-13.0518	-3.89648	-12.207	-27.4658	-15.2588
-100	-18.3105	-14.4141	-1.3623	-4.41406	-9.15527	-3.05176	-0.844727	-10.5176	-17.4658
-80	3.05176	4.74121	-6.10352	7.79297	0.844727	0	-6.10352	-1.3623	-3.05176
-60	3.6377	7.79297	6.68945	6.74121	0.844727	3.89648	0.844727	0.844727	-2.20703
-40	5.58594	11.3623	10.5176	11.6211	8.20703	6.10352	13.8965	10.8447	1.68945
-20	10.8447	17.793	12.1035	10.1035	10.9482	13.8965	13.8965	9.79297	17.793
0	18.3105	23.0518	20.2588	21	20.9482	23.0518	16.9482	19.1553	17.793
20	28.3105	30.8447	29.1035	29.1553	27.8447	33.0518	36.9482	29.1553	32.5342
Membrane potential	Water
-140	-40.5176	-47.9834	-36.6211	-61.3623	-35.2588	-47.1387	-39.1553	-41.0352	-30.5176	-34.4141	-35.2588
-120	-21.3623	-25.7764	-30.5176	-26.1035	-21.3623	-34.0869	-16.9482	-21.3623	-29.6729	-19.1553	-19.1553
-100	-16.6211	-10.5693	-21.3623	-13.0518	-14.4141	-11.8799	-10	-18.3105	-12.7246	-6.10352	-15.4141
-80	-6.62109	-3.56934	3.89648	0	-1.3623	-12.207	-3.89648	-7.46582	-10.5176	9.15527	-12.207
-60	1.68945	5.58594	4.74121	6.94824	3.05176	5.58594	0.844727	-1.3623	-1.3623	3.89648	0
-40	8.6377	4.15527	10.8447	7.79297	9.48242	11.6895	6.94824	11.6895	10.8447	10	3.89648
-20	14.7412	16.1035	10.8447	12.207	10.8447	20	10.8447	19.1553	17.793	13.8965	10.8447
0	21.6895	25.2588	23.0518	21.6895	32.207	20	29.1553	26.1035	23.0518	26.1035	20
20	37.793	33.5693	43.0518	37.793	38.3105	36.1035	37.793	36.9482	33.0518	40.8447	35.5859

## Sheet: S4D
Membrane potential	GmNPF7.5
-140	-234.604	-222.778	-171.553	-228.174	-221.88	-213.242	-203.433	-210.898	-200.898	-189.209	-209.863
-120	-182.397	-184.795	-156.294	-184.277	-164.414	-177.466	-172.07	-209.536	-177.329	-173.95	-206.812
-100	-183.242	-187.329	-144.087	-153.76	-156.621	-141.362	-147.656	-157.329	-145.122	-149.536	-148.828
-80	-137.139	-134.604	-116.621	-116.294	-146.208	-115.259	-137.656	-109.346	-129.346	-142.07	-129.673
-60	-116.621	-101.88	-121.362	-89.6729	-118.311	-104.741	-94.9316	-105.776	-87.9834	-102.397	-127.466
-40	-68.3105	-78.3105	-80	-78.8281	-83.0518	-95.2588	-51.8799	-91.3623	-78.3105	-66.6211	-98.4625
-20	-50.5176	-48.8281	-30.5176	-51.0352	-44.0869	-50.1904	-43.5693	-52.3975	-58.501	-61.5527	-49.3457
0	-8.6377	-15.0684	-13.8965	-12.5342	-4.74121	-8.6377	-11.6895	-22.0166	-7.27539	-21.6895	-15.5859
20	30.1904	24.0869	37.9834	56.2939	26.1035	30.5176	24.4141	45.9668	51.5527	37.9834	33.5693
Membrane potential	GmNPF7.5+GmPI4Kγ4
-140	-206.484	-190.381	-235.967	-184.604	-217.002	-231.416	-183.052	-161.743
-120	-178.174	-169.019	-188.174	-148.828	-172.588	-195.312	-140.845	-178.174
-100	-163.76	-145.449	-148.501	-128.828	-154.277	-158.691	-156.948	-115.967
-80	-115.449	-132.397	-133.242	-127.466	-127.656	-128.174	-93.8965	-93.2422
-60	-103.569	-116.621	-101.035	-89.1553	-98.8281	-99.3457	-81.6895	-85.6211
-40	-75.2588	-63.5693	-61.3623	-79.1553	-77.4658	-78.8281	-80.8447	-84.4141
-20	-31.6895	-37.1387	-45.7764	-53.2422	-59.3457	-49.6241	-53.2422	-46.2939
0	-10.3271	-25.5859	-20.8447	-4.74121	-22.5342	-19.4824	-6.10352	-26.4307
20	24.0869	34.9316	35.7764	29.6729	29.3457	34.3438	17.793	26.2939
Membrane potential	GmNPF7.54A
-140	-176.294	-213.76	-222.778	-173.95	-187.983	-159.019	-165.122	-170.381
-120	-131.035	-182.397	-161.743	-154.277	-187.139	-156.812	-139.863	-155.967
-100	-112.725	-144.087	-145.967	-149.863	-161.035	-122.397	-125.449	-138.501
-80	-120.518	-115.776	-132.397	-110.19	-125.259	-94.9316	-104.087	-124.087
-60	-99.6729	-99.6729	-107.139	-84.9316	-98.3105	-103.569	-95.7764	-89.6729
-40	-67.793	-83.8965	-87.4658	-62.207	-73.0518	-85.4658	-81.3623	-66.9482
-20	-35.7764	-34.9316	-51.0352	-37.1387	-68.501	-54.9316	-53.7598	-55.4492
0	-17.793	-20.8447	-27.793	-11.1719	-23.8965	-27.793	-32.5342	-35.0684
20	14.4141	7.46582	21.3623	12.3975	20.5176	17.1387	13.2422	3.24219
Membrane potential	GmNPF7.54A+GmPI4Kγ4
-140	-182.07	-219.863	-161.035	-207.656	-198.364	-176.294	-193.76	-204.795	-231.743
-120	-179.019	-202.07	-154.932	-205.449	-161.743	-162.397	-167.656	-137.329	-164.277
-100	-148.501	-168.501	-135.776	-149.346	-148.174	-112.725	-173.76	-122.07	-155.967
-80	-114.932	-131.035	-111.362	-137.983	-114.604	-91.5176	-149.346	-118.501	-131.553
-60	-101.362	-110.518	-111.362	-102.725	-85.4492	-76.6211	-112.725	-101.88	-116.294
-40	-80	-80.8447	-110	-74.0518	-68.8281	-59.1553	-78.3105	-81.3623	-79.6729
-20	-45.7764	-43.2422	-34.9316	-57.9834	-58.8281	-63.2422	-54.9316	-48.501	-44.0869
0	-21.1719	-22.0166	-12.5342	-11.6895	-42.5342	-10.8447	-17.2754	-23.3789	-20.3271
20	11.5527	16.2939	28.8281	15.7764	19.3457	16.6211	25.4492	21.0352	10.1904
Membrane potential	GmPI4Kγ4
-140	-18.3105	-15.2588	-54.9316	-48.6377	-44.0869	-39.4824	-39.6729	-36.1035
-120	-26.1035	-21.3623	-42.7246	-16.9482	-23.2422	-42.207	-15.2588	-32.207
-100	-9.15527	-19.1553	-27.4658	-27.9669	-24.9316	-25.6331	-18.9471	-6.10352
-80	-2.20703	-15.2588	-16.6211	-6.10352	-19.6729	-14.4141	-3.89648	-13.8965
-60	10	-8.31055	-6.10352	-6.94824	-1.3623	-10.8447	-6.94824	-9.15527
-40	-1.3623	6.10352	1.3623	12.207	-2.20703	9.15527	4.74121	-3.05176
-20	13.8965	6.94824	6.94824	7.79297	16.9482	0	11.6895	3.6006
0	18.8145	1.68945	13.8965	10.8447	15.2588	14.97	17.793	10.8447
20	11.6895	19.1553	20.8447	19.1553	21.3623	13.8965	18.6377	28.7863
Membrane potential	Water
-140	-16.1035	-18.3105	-12.207	-40.1904	-39.1553	-17.793	-36.6211	-33.5693
-120	-15.2588	-10.8447	-33.5693	-25.7764	-9.15527	-13.8965	-33.5693	-12.207
-100	0.844727	-7.79297	-19.6729	-17.4658	-24.4141	-9.15527	-7.46582	-24.4141
-80	3.89648	-9.15527	-1.3623	-1.3623	-5.25879	-1.97084	-5.25879	-27.4658
-60	4.74121	-3.05176	-5.25879	-0.517578	10.8447	0	4.74121	-12.207
-40	9.15527	9.15527	6.10352	7.79297	3.89648	9.15527	0.844727	-4.41406
-20	10.8447	16.9482	17.793	6.10352	6.94824	6.10352	6.94824	6.10352
0	19.1553	10.8447	13.0518	9.15527	6.94824	24.4141	16.9482	10
20	13.5946	13.0518	19.1553	26.6211	17.8633	18.3105	17.793	19.1553

## Sheet: S4E
	GmNPF7.5			GmPI4Kγ4
GmNPF7.5-OE	19.428	17.824	15.929	1.169	1.102	1.191
GmNPF7.54A-OE	17.4567	16.7891	13.3849	1.078	1.047	1.056
GmNPF7.5-OE+GmPI4Kγ4-OE	17.352	16.181	14.823	9.272	13.296	8.277
GmNPF7.54A-OE+GmPI4Kγ4-OE	16.907	17.1402	15.04	11.598	11.952	10.86
