# Supplementary material for: A phosphorylation-regulated NPF transporter determines salt tolerance by mediating chloride uptake in soybean plants
Source: EMBO J. 2025 Jan 3;44(3):923–46. doi: 10.1038/s44318-024-00357-1 (PMC11790925; doi:10.1038/s44318-024-00357-1)
Supplement: Supplementary file 9 — EV and Appendix Figure Source Data [file 44318_2024_357_MOESM9_ESM.zip › FigEV-Appendix/Appendix Fig.S5/S5.xlsx]

## Sheet: S5A
Control					NaCl
GmNPF7.5-OE	GmNPF7.54A-OE	GmNPF7.5 +GmPI4Kγ4	GmNPF7.54A +GmPI4Kγ4		GmNPF7.5-OE	GmNPF7.54A-OE	GmNPF7.5 +GmPI4Kγ4	GmNPF7.54A +GmPI4Kγ4
0.1137	0.1032	0.1154	0.1038		0.226	0.2225	0.1947	0.2694
0.1113	0.1137	0.1177	0.1194		0.2237	0.2051	0.1826	0.2103
0.098	0.0974	0.1061	0.1148		0.2364	0.2202	0.1826	0.2405
0.1287	0.0917	0.0998	0.0974		0.197	0.1976	0.1936	0.2376
0.1177	0.1189	0.1045	0.1073		0.204	0.2897	0.1866	0.1976
0.1333	0.1113	0.1148	0.0984		0.2486	0.2185	0.1907	0.204

## Sheet: S5B
Control					NaCl
GmNPF7.5-OE	GmNPF7.54A-OE	GmNPF7.5 +GmPI4Kγ4	GmNPF7.54A +GmPI4Kγ4		GmNPF7.5-OE	GmNPF7.54A-OE	GmNPF7.5 +GmPI4Kγ4	GmNPF7.54A +GmPI4Kγ4
0.0628	0.0626	0.0601	0.0553		0.0722	0.0714	0.0889	0.0723
0.0522	0.0546	0.0628	0.0594		0.0734	0.0731	0.0988	0.0758
0.0633	0.0609	0.054	0.0463		0.0756	0.07	0.0918	0.0751
0.0627	0.0606	0.0508	0.0554		0.0787	0.0716	0.0868	0.0763
0.0524	0.0617	0.063	0.0667		0.0793	0.0713	0.0873	0.0764
0.0616	0.0509	0.0636	0.0662		0.0729	0.0731	0.0798	0.0811
