# Supplementary material for: A phosphorylation-regulated NPF transporter determines salt tolerance by mediating chloride uptake in soybean plants
Source: EMBO J. 2025 Jan 3;44(3):923–46. doi: 10.1038/s44318-024-00357-1 (PMC11790925; doi:10.1038/s44318-024-00357-1)
Supplement: Supplementary file 9 — EV and Appendix Figure Source Data [file 44318_2024_357_MOESM9_ESM.zip › FigEV-Appendix/Appendix Fig.S6/S6.xlsx]

## Sheet: S6A
	Relative expression
Wide type	1	1	1
GmNPF7.5OX-1	27.9596	28.5768	28.4322
GmNPF7.5OX-2	21.4902	21.9711	21.4983
GmNPF7.5OX-3	41.6849	43.8831	42.0391
