# Supplementary material for: A phosphorylation-regulated NPF transporter determines salt tolerance by mediating chloride uptake in soybean plants
Source: EMBO J. 2025 Jan 3;44(3):923–46. doi: 10.1038/s44318-024-00357-1 (PMC11790925; doi:10.1038/s44318-024-00357-1)
Supplement: Supplementary file 9 — EV and Appendix Figure Source Data [file 44318_2024_357_MOESM9_ESM.zip › FigEV-Appendix/Appendix Fig.S7/S7.xlsx]

## Sheet: S7A
Control						NaCl
Wide type	GmNPF7.5OX-1	GmNPF7.5OX-2	GmNPF7.5OX-3			Wide type	GmNPF7.5OX-1	GmNPF7.5OX-2	GmNPF7.5OX-3
1.36842	1.17155	1.28049	1.36973			0.57996	0.37422	0.27153	0.38951
1.23511	1.22942	1.1602	1.21229			0.56464	0.25708	0.26428	0.25291
1.11481	1.31997	1.28454	1.19957			0.52048	0.39949	0.33138	0.27079
1.25258	1.30839	1.2101	1.16205			0.56266	0.25292	0.26712	0.28971
1.14645	1.2915	1.25717	1.17587			0.55323	0.29703	0.21677	0.28304

## Sheet: S7B
Control						NaCl
Wide type	GmNPF7.5crispr-1	GmNPF7.5crispr-2	GmNPF7.5crispr-3			Wide type	GmNPF7.5crispr-1	GmNPF7.5crispr-2	GmNPF7.5crispr-3
1.21899	1.25694	1.22443	1.14769			0.58656	0.78497	0.67508	0.71705
1.12089	1.32928	1.27762	1.18471			0.54424	0.69003	0.86006	0.79596
1.15245	1.30097	1.18936	1.1941			0.56018	0.70919	0.73527	0.86113
1.25249	1.24101	1.14546	1.25424			0.5732	0.72508	0.72243	0.72701
1.24589	1.22115	1.16867	1.20321			0.56862	0.67381	0.73419	0.80481
