# Supplementary material for: A phosphorylation-regulated NPF transporter determines salt tolerance by mediating chloride uptake in soybean plants
Source: EMBO J. 2025 Jan 3;44(3):923–46. doi: 10.1038/s44318-024-00357-1 (PMC11790925; doi:10.1038/s44318-024-00357-1)
Supplement: Supplementary file 9 — EV and Appendix Figure Source Data [file 44318_2024_357_MOESM9_ESM.zip › FigEV-Appendix/Appendix Fig.S8/S8A/S8A.xlsx]

## Sheet: Fresh weight
Control		NaCl
EV	GmNPF7.5-RNAi	EV	GmNPF7.5-RNAi
2.396	3.0744	1.3692	2.3433
2.5533	3.0179	1.279	2.3371
2.8887	2.9586	2.3045	2.6967
2.8473	2.3831	2.1141	2.4644
3.1125	2.5254	2.0642	2.7326
	2.6394	1.9682	2.2111
		1.8717	2.4655
			2.1225

## Sheet: Root Cl- content
Control		NaCl
EV	GmNPF7.5-RNAi	EV	GmNPF7.5-RNAi
0.339716	0.56582	5.7528	4.06354
0.535613	0.684241	6.57195	3.28572
0.106676	0.270102	5.82764	2.94149
		8.07246	2.54251
			4.65037

## Sheet: Shoot Cl- content
Control		NaCl
EV	GmNPF7.5-RNAi	EV	GmNPF7.5-RNAi
4.21453	4.44703	34.995	22.3871
2.38158	4.69167	27.4118	26.0808
3.88667	3.48216	36.3529	17.6141
		37.6305	20.9847
		23.6823	23.4271
