# Supplementary material for: A phosphorylation-regulated NPF transporter determines salt tolerance by mediating chloride uptake in soybean plants
Source: EMBO J. 2025 Jan 3;44(3):923–46. doi: 10.1038/s44318-024-00357-1 (PMC11790925; doi:10.1038/s44318-024-00357-1)
Supplement: Supplementary file 9 — EV and Appendix Figure Source Data [file 44318_2024_357_MOESM9_ESM.zip › FigEV-Appendix/Appendix Fig.S8/S8B/S8B.xlsx]

## Sheet: Fresh weight
Control		NaCl
EV	GmNPF7.5-RNAi	EV	GmNPF7.5-RNAi
2.7046	2.7936	1.6888	2.2816
2.6529	2.8841	1.2416	2.0743
2.7278	2.6602	1.5265	2.4698
2.8056	2.9928	1.3983	2.3946
2.7662	2.5209	1.3214	2.0659
2.5381	2.7635	1.7295	2.3861
		1.3328	1.989
		1.7761	2.1714
		2.146	2.3478
		1.6527

## Sheet: Root Cl- content
Control		NaCl
EV	GmNPF7.5-RNAi	EV	GmNPF7.5-RNAi
1.17683	1.35108	13.9797	4.06599
1.35235	1.69613	12.6283	9.56969
3.76758	1.42137	12.798	7.3508
		10.9522	6.73181
		16.3426	6.1095

## Sheet: Shoot Cl- content 
Control		NaCl
EV	GmNPF7.5-RNAi	EV	GmNPF7.5-RNAi
2.11307	2.02181	38.1423	23.5315
3.4101	2.4656	34.8468	15.2844
2.88871	2.68756	34.5303	13.3288
		44.1285	13.4369
		48.5094	20.1816
