# Supplementary material for: A phosphorylation-regulated NPF transporter determines salt tolerance by mediating chloride uptake in soybean plants
Source: EMBO J. 2025 Jan 3;44(3):923–46. doi: 10.1038/s44318-024-00357-1 (PMC11790925; doi:10.1038/s44318-024-00357-1)
Supplement: Supplementary file 9 — EV and Appendix Figure Source Data [file 44318_2024_357_MOESM9_ESM.zip › FigEV-Appendix/Appendix Fig.S8/S8C/S8C.xlsx]

## Sheet: Fresh weight
Control		NaCl
EV	GmNPF7.5-RNAi	EV	GmNPF7.5-RNAi
2.9943	3.2345	1.8222	2.5676
3.4363	2.7881	1.5069	2.2436
2.9091	3.1969	1.6637	2.2697
3.9212	3.1265	1.9076	2.2273
3.571	3.5438	1.7145	2.6705
4.0321	3.0496	1.6303	2.3203
		1.8138	2.4958
			2.1588
										a

## Sheet: Root Cl- content
Control		NaCl
EV	GmNPF7.5-RNAi	EV	GmNPF7.5-RNAi
0.904435	0.885488	7.49871	4.24373
1.12372	0.946863	6.21803	5.41029
0.528601	1.01747	9.12473	4.94068
			4.38204
			4.55045

## Sheet: Shoot Cl- content
Control		NaCl
EV	GmNPF7.5-RNAi	EV	GmNPF7.5-RNAi
3.69739	2.69807	35.157	21.7545
1.19597	3.65895	42.6501	27.7175
1.88544	2.10486	39.8647	17.4595
		42.3021	32.9676
			25.5389
