# Supplementary material for: A phosphorylation-regulated NPF transporter determines salt tolerance by mediating chloride uptake in soybean plants
Source: EMBO J. 2025 Jan 3;44(3):923–46. doi: 10.1038/s44318-024-00357-1 (PMC11790925; doi:10.1038/s44318-024-00357-1)
Supplement: Supplementary file 9 — EV and Appendix Figure Source Data [file 44318_2024_357_MOESM9_ESM.zip › FigEV-Appendix/Appendix Fig.S8/S8D/S8D.xlsx]

## Sheet: Fresh weight
Control		NaCl
EV	GmNPF7.5-RNAi	EV	GmNPF7.5-RNAi
3.46	3.1608	2.0227	2.4142
4.4158	3.8087	1.6584	2.3611
3.2909	3.7226	1.6534	2.3833
2.6283	3.0863	2.3127	3.3615
3.0344	3.3557	1.9477	2.2707
3.0225	2.8258	2.1092	3.2119
			2.4235
										a

## Sheet: Root Cl- content
Control		NaCl
EV	GmNPF7.5-RNAi	EV	GmNPF7.5-RNAi
1.16454	0.426291	16.5526	8.20434
0.77137	1.29205	12.4559	9.52398
0.228257	1.76296	16.3528	6.55017
			7.14053
			10.1429
										a

## Sheet: Shoot Cl- content
Control		NaCl
EV	GmNPF7.5-RNAi	EV	GmNPF7.5-RNAi
1.82109	2.91604	43.4843	24.5298
2.55147	1.56238	32.2812	29.2249
3.02884	2.1716	28.5085	31.6669
		33.7633	21.6158
		47.6441	27.2341
										a
