# Supplementary material for: A phosphorylation-regulated NPF transporter determines salt tolerance by mediating chloride uptake in soybean plants
Source: EMBO J. 2025 Jan 3;44(3):923–46. doi: 10.1038/s44318-024-00357-1 (PMC11790925; doi:10.1038/s44318-024-00357-1)
Supplement: Supplementary file 9 — EV and Appendix Figure Source Data [file 44318_2024_357_MOESM9_ESM.zip › FigEV-Appendix/Appendix Fig.S8/S8E/S8E.xlsx]

## Sheet: Fresh weight
Control		NaCl
EV	GmNPF7.5-RNAi	EV	GmNPF7.5-RNAi
3.7502	3.6942	2.6919	2.6121
4.09	4.6438	2.1973	2.3387
3.819	4.1181	1.9398	2.8429
3.5611	4.7225	1.541	3.0843
5.2156	3.6349	1.9818	2.6369
	3.5592	1.6577	2.938
			2.6729
										a

## Sheet: Root Cl- content
Control		NaCl
EV	GmNPF7.5-RNAi	EV	GmNPF7.5-RNAi
0.79692	0.802476	9.48631	5.75943
0.422661	0.671379	9.08898	5.96076
0.391201	0.603637	11.0445	7.2611
		8.41875	5.52278
			6.81907
										a

## Sheet:  Shoot Cl- content
Control		NaCl
EV	GmNPF7.5-RNAi	EV	GmNPF7.5-RNAi
1.35477	2.06717	45.6823	20.4496
1.20282	1.36762	41.4553	21.1167
1.98846	1.69399	32.5057	24.3288
		31.803	29.2487
		36.7281
										a
