# Supplementary material for: A phosphorylation-regulated NPF transporter determines salt tolerance by mediating chloride uptake in soybean plants
Source: EMBO J. 2025 Jan 3;44(3):923–46. doi: 10.1038/s44318-024-00357-1 (PMC11790925; doi:10.1038/s44318-024-00357-1)
Supplement: Supplementary file 9 — EV and Appendix Figure Source Data [file 44318_2024_357_MOESM9_ESM.zip › FigEV-Appendix/Appendix Fig.S8/S8F/S8F.xlsx]

## Sheet: Dengke 5
	Relative expression
EV	1	1	1
GmNPF7.5-RNAi	0.34	0.22	0.27

## Sheet: Mengdou 1137
	Relative expression
EV	1	1	1
GmNPF7.5-RNAi	0.43	0.45	0.49

## Sheet: Hedou 33
	Relative expression
EV	1	1	1
GmNPF7.5-RNAi	0.3318	0.2335	0.3022

## Sheet: Heinong84
	Relative expression
EV	1	1	1
GmNPF7.5-RNAi	0.44	0.63	0.53

## Sheet: Suinong 52
	Relative expression
EV	1	1	1
GmNPF7.5-RNAi	0.4	0.44	0.44
