# Supplementary material for: A phosphorylation-regulated NPF transporter determines salt tolerance by mediating chloride uptake in soybean plants
Source: EMBO J. 2025 Jan 3;44(3):923–46. doi: 10.1038/s44318-024-00357-1 (PMC11790925; doi:10.1038/s44318-024-00357-1)
Supplement: Supplementary file 9 — EV and Appendix Figure Source Data [file 44318_2024_357_MOESM9_ESM.zip › FigEV-Appendix/FigEV1/FigEV1.xlsx]

## Sheet: EV1B
	Relative expression
Control	1	1	1	1
NaCl	14.4573	17.7209	15.5978	15.6577
KCl	9.42152	11.2323	10.8852	11.5066
Na2SO4	0.21862	0.35282	0.26031	0.418648
