# Supplementary material for: A phosphorylation-regulated NPF transporter determines salt tolerance by mediating chloride uptake in soybean plants
Source: EMBO J. 2025 Jan 3;44(3):923–46. doi: 10.1038/s44318-024-00357-1 (PMC11790925; doi:10.1038/s44318-024-00357-1)
Supplement: Supplementary file 9 — EV and Appendix Figure Source Data [file 44318_2024_357_MOESM9_ESM.zip › FigEV-Appendix/FigEV2/FigEV2.xlsx]

## Sheet: EV2A
Control			NaCl
EV	GmNPF7.5-OE	GmNPF7.5-RNAi	EV	GmNPF7.5-OE	GmNPF7.5-RNAi
0.113659	0.120607	0.122922	0.166346	0.169241	0.131433
0.145503	0.142608	0.125238	0.169241	0.175031	0.139713
0.12987	0.132186	0.126396	0.15824	0.195874	0.140581
0.138555	0.123501	0.137976	0.142029	0.177347	0.137397
0.117712	0.132186	0.117712	0.157661	0.176189	0.144345
0.133344	0.126396	0.137976	0.157082	0.16982	0.148977

## Sheet: EV2B
Control			NaCl
EV	GmNPF7.5-OE	GmNPF7.5-RNAi	EV	GmNPF7.5-OE	GmNPF7.5-RNAi
0.059167	0.0555011	0.0500347	0.0914014	0.0757614	0.0911411
0.0612712	0.0661085	0.0598395	0.0867376	0.0712278	0.0872582
0.0553493	0.0593189	0.0543514	0.0875836	0.0756964	0.0938092
0.0558482	0.0566291	0.0538742	0.0849155	0.0779089	0.0989719
0.0563688	0.0538742	0.0628764	0.0800564	0.073397	0.0926812
0.0546334	0.054308	0.0636356	0.0814664	0.0722039	0.0911627
