# Supplementary material for: A phosphorylation-regulated NPF transporter determines salt tolerance by mediating chloride uptake in soybean plants
Source: EMBO J. 2025 Jan 3;44(3):923–46. doi: 10.1038/s44318-024-00357-1 (PMC11790925; doi:10.1038/s44318-024-00357-1)
Supplement: Supplementary file 9 — EV and Appendix Figure Source Data [file 44318_2024_357_MOESM9_ESM.zip › FigEV-Appendix/FigEV3/EV3A/GFP/GFP.xlsx]

## Sheet: Sheet1
Distance	GFP	AtCBL1n-mCherry
0	5.4167	0.5833
0.01389	5.1963	1.235
0.02778	5.8299	0.755
0.04167	6.2561	0.9191
0.05556	5.8333	0.5845
0.06944	6.4287	0.5759
0.08333	6.3803	0.3333
0.09722	7.8127	1.6681
0.11111	8.1263	1.635
0.125	9.1515	2.3023
0.13889	9.653	2.7537
0.15278	10.8423	1.9226
0.16667	10.6916	2.0919
0.18056	12.3152	2.4947
0.19444	12.613	3.715
0.20833	12.432	2.7267
0.22222	13.7681	3.4797
0.23611	12.2727	1.8041
0.25	12.7317	2.5283
0.26389	13.7997	2.9967
0.27778	13.8705	1.5446
0.29167	14.2618	2.7011
0.30556	17.4898	1.9506
0.31944	18.5532	3.6948
0.33333	20.3538	3.8313
0.34722	21.8491	4.3688
0.36111	25.5738	6.938
0.375	26.2411	7.7163
0.38889	26.649	9.2795
0.40278	28.4787	10.8689
0.41667	33.846	18.5223
0.43056	35.6921	18.373
0.44444	39.1463	21.9147
0.45833	46.162	37.6239
0.47222	50.0345	54.0065
0.48611	54.8473	63.2561
0.5	60.8581	75.906
0.51389	66.8868	82.9563
0.52778	70.1416	85
0.54167	73.1823	85
0.55556	76.6957	85
0.56944	68.7698	85
0.58333	66.6007	85
0.59722	60.4673	85
0.61111	58.4286	85
0.625	57.5623	85
0.63889	55.2689	85
0.65278	44.5427	83.4279
0.66667	29.7982	71.1223
0.68056	23.2835	41.4121
0.69444	15.2248	15.5939
0.70833	10.9748	3.7001
0.72222	8.2249	1.2746
0.73611	5.9423	1.133
0.75	4.4613	1.1879
0.76389	2.9957	0.5938
0.77778	2.3969	0
0.79167	1.6446	0
0.80556	1.1939	0
0.81944	0.909	0
0.83333	0.9406	0
0.84722	0.7741	0
0.86111	0.7657	0
0.875	0.9378	0
0.88889	0.6726	0.0131
0.90278	0.9543	0.2741
0.91667	0.9286	0
0.93056	0.4895	0
0.94444	0.9551	0
0.95833	0.8394	0.1606
0.97222	1.0171	0.0195
0.98611	1.1643	0
1	1.2959	0
1.01389	1.4793	0
1.02778	0.7347	0
1.04167	1.057	0
1.05556	1.4562	0
1.06944	1.6226	0
1.08333	1.1765	0.2383
1.09722	1.121	0.0027
1.11111	1.548	0.0798
1.125	1.6622	0.1766
1.13889	1.0963	0.0383
1.15278	1.1807	0.2244
1.16667	0.9237	0
1.18056	1.4063	0
1.19444	1.3438	0
1.20833	1.595	0.3404
1.22222	1.3561	0.2081
1.23611	1.3676	0
1.25	1.4606	0
1.26389	1.356	0
1.27778	1.4745	0
1.29167	1.1262	0.0134
1.30556	1.0488	0.0266
1.31944	1.4592	0
1.33333	0.9729	0
1.34722	1.0584	0
1.36111	0.9476	0.0403
1.375	0.7702	0
1.38889	0.8369	0.0601
1.40278	1	0
1.41667	1.0265	0
1.43056	1.6095	0
1.44444	0.9677	0
1.45833	0.8469	0
1.47222	0.9144	0
1.48611	0.8161	0
1.5	0.6194	0
1.51389	0.6811	0
1.52778	0.6936	0
1.54167	1.3376	0
1.55556	1.252	0
1.56944	1.2945	0
1.58333	1.0645	0
1.59722	1	0
1.61111	1.3176	0
1.625	1.0508	0
1.63889	0.3334	0
1.65278	0.7482	0
1.66667	0.6577	0
1.68056	0.8743	0
1.69444	0.7167	0
1.70833	0.7405	0
1.72222	0.8793	0
1.73611	0.8378	0
1.75	0.7537	0
1.76389	0.9126	0.0278
1.77778	0.6545	0.3519
1.79167	0.4481	0
1.80556	0.7951	0
1.81944	1.1462	0
1.83333	1.1478	0.1096
1.84722	1.1031	0.1273
1.86111	1.0933	0
1.875	1.4066	0
1.88889	1.9128	0.0578
1.90278	1.6443	0.0635
1.91667	2.4226	0
1.93056	3.4254	0
1.94444	3.9606	0.6351
1.95833	4.7897	0.8528
1.97222	7.3732	2.3919
1.98611	11.427	7.7963
2	17.3696	14.1895
2.01389	23.715	21.804
2.02778	29.1922	38.1106
2.04167	36.6457	41.5746
2.05556	47.6824	53.1248
2.06944	49.4881	68.2555
2.08333	54.7015	72.3944
2.09722	58.8562	73.9596
2.11111	58.9154	81.2028
2.125	58.7003	80.5359
2.13889	55.899	73.8712
2.15278	54.303	66.9991
2.16667	48.6949	63.438
2.18056	50.1613	44.8208
2.19444	49.8163	37.4026
2.20833	49.7545	31.6951
2.22222	48.3254	25.691
2.23611	44.4646	21.9389
2.25	43.1142	15.7616
2.26389	45.2636	16.9286
2.27778	45.0417	15.9523
2.29167	46.7498	10.4373
2.30556	48.5019	10.6353
2.31944	45.2172	10.7455
2.33333	47.9587	9.911
2.34722	50.5365	9.9182
2.36111	51.6238	10.3056
2.375	53.7456	10.7556
2.38889	52.3554	14.4059
2.40278	56.0989	12.3127
2.41667	62.4934	12.9762
2.43056	63.7336	15.4066
2.44444	63.4811	15.5846
2.45833	62.6288	16.6224
2.47222	66.708	15.2511
2.48611	65.878	15.0237
2.5	60.9979	11.6526
2.51389	57.6471	11.6853
2.52778	57.9486	11.1546
2.54167	51.93	11.9637
2.55556	55.5744	8.7374
2.56944	48.5847	6.9482
2.58333	51.4005	6.8891
2.59722	50.4649	7.4454
2.61111	48.0384	7.0005
2.625	48.435	7.0294
2.63889	46.9126	6.9701
2.65278	45.2252	8.6972
2.66667	42.5792	6.3132
2.68056	43.4961	6.111
2.69444	42.8332	2.8911
2.70833	42.3701	2.4352
2.72222	38.3889	2.895
2.73611	39.8145	3.8103
2.75	41.2447	3.7164
2.76389	41.5693	4.6656
2.77778	40.9194	4.3729
2.79167	42.1608	6.686
2.80556	39.2408	2.0346
2.81944	40.7596	4.7083
2.83333	39.4657	4.8345
2.84722	39.7257	5.1697
2.86111	37.4265	3.5936
2.875	34.6483	3.0207
2.88889	32.0319	2.0992
2.90278	28.8845	2.5036
2.91667	29.6889	4.0999
2.93056	30.4425	2.792
2.94444	27.21	2.9969
2.95833	25.1986	2.6411
2.97222	23.9938	2.4012
2.98611	22.175	2.1182
3	19.1003	0.7999
3.01389	17.5246	0.642
3.02778	14.4099	0.049
3.04167	12.9485	0.3296
3.05556	11.0802	0.5257
3.06944	10.4311	0.1309
3.08333	9.3612	0.4278
3.09722	7.8333	0.8333
3.11111	6.2157	0.8154
3.125	4.4173	0
3.13889	3.813	0
3.15278	3.1517	0
3.16667	3.418	0
3.18056	3.1089	0
3.19444	2.2345	0
3.20833	2.0258	0
3.22222	2.1637	0
3.23611	1.7993	0.0492
3.25	1.6926	0
3.26389	2.0472	0.0987
3.27778	2.0115	0.3163
3.29167	2.5779	0.0016
3.30556	1.4845	0.0259
3.31944	2.6127	0.0259
3.33333	2.3471	0.2236
3.34722	2.0127	0.2227
3.36111	2.2993	0.21
3.375	2.0379	0
3.38889	2.609	0
3.40278	2.1279	0.0074
3.41667	2.3483	0.2693
3.43056	1.8968	0.2502
3.44444	1.5957	0.0266
3.45833	1.9321	0.2365
3.47222	1.5361	0.0189
3.48611	1.9422	0.0683
3.5	2.5255	0.1748
3.51389	2.8031	0.3703
3.52778	1.8864	0
3.54167	3.0498	0
3.55556	2.6405	0.3356
3.56944	2.8812	0.8132
3.58333	2.8595	0.1888
3.59722	3.246	0.5397
3.61111	3.5919	0.3545
3.625	2.7421	0.0825
3.63889	3.784	0.1493
3.65278	2.7284	0.0052
3.66667	3.9891	0.1695
3.68056	4.1157	0.0336
3.69444	4.0813	0.2407
3.70833	5.5162	0.5821
3.72222	5.538	0.7752
3.73611	5.839	0.5804
3.75	6.0459	0.077
3.76389	6.7548	0.3468
3.77778	6.7142	0.5794
3.79167	7.8717	0.8021
3.80556	7.9475	0.2492
3.81944	8.91	0.4939
3.83333	10.0718	3.4772
3.84722	11.7129	2.652
3.86111	12.3698	0.9167
3.875	14.6434	1.0497
3.88889	15.5552	3.0643
3.90278	18.4222	4.2776
3.91667	19.6871	1.9687
3.93056	20.4125	3.3879
3.94444	23.3748	3.6811
3.95833	22.9358	5.1308
3.97222	24.3534	5.6862
3.98611	25.7441	6.0165
4	27.0344	5.995
4.01389	25.7602	10.4436
4.02778	24.4328	6.7376
4.04167	24.0343	6.6736
4.05556	24.3023	7.308
4.06944	22.2872	11.1794
4.08333	25.0361	11.4999
4.09722	27.342	11.6399
4.11111	26.7728	11.4459
4.125	22.0587	14.8539
4.13889	21.1431	12.7578
4.15278	22.7353	18.0613
4.16667	28.5142	24.1089
4.18056	30.3967	35.8247
4.19444	36.0946	56.9026
4.20833	45.1003	67.2652
4.22222	52.1954	75.5011
4.23611	56.2327	82.9716
4.25	60.5173	84.3061
4.26389	64.5325	84.1031
4.27778	61.849	84.8354
4.29167	56.2072	85
4.30556	54.8234	85
4.31944	55.8323	85
4.33333	56.1632	85
4.34722	56.7825	85
4.36111	54.3841	85
4.375	57.07	85
4.38889	48.9353	84.785
4.40278	42.3803	84.5744
4.41667	32.5565	70.8323
4.43056	27.6975	56.3864
4.44444	20.9518	36.2462
4.45833	15.5892	19.9016
4.47222	12.1929	11.6304
4.48611	10.4884	9.1591
4.5	8.0342	4.4999
4.51389	6.5045	2.9273
4.52778	7.4244	0.5499
4.54167	6.1959	2.1696
4.55556	6.2394	1.5745
4.56944	6.2287	1.3897
4.58333	4.5632	1.0025
4.59722	4.0343	2.0195
4.61111	5.4537	2.1393
4.625	5.2749	0.3429
4.63889	4.2765	0.6189
4.65278	4.9713	1.4792
4.66667	4.5524	0.1033
4.68056	4.4783	1.0284
4.69444	4.5389	0.2507
4.70833	4.1973	0
4.72222	3.8365	0.1381
4.73611	3.6694	0.5767
4.75	3.589	1.0576
4.76389	3.0404	1.2436
4.77778	3.9497	0.9092
4.79167	4.0092	0.127
4.80556	4.1915	0.3709
4.81944	4.7548	0.3916
4.83333	4.7494	0.5792
4.84722	4.4079	0.6542
4.86111	4.902	0.5475
4.875	6.1284	0.7348
4.88889	7.6945	0.3206
4.90278	7.0762	0.0247
4.91667	8.9055	0.0029
4.93056	9.1607	0
4.94444	9.9796	0
4.95833	12.0861	0.2618
4.97222	12.9911	0.6861
4.98611	13.6782	1.2572
5	14.8267	0.1151
5.01389	17.6509	2.4233
5.02778	20.798	2.622
5.04167	23.1863	5.886
5.05556	26.0802	8.2284
5.06944	27.1719	10.6402
5.08333	31.6027	24.3813
5.09722	36.2639	37.18
5.11111	43.8455	54.9734
5.125	49.7616	78.3214
5.13889	61.411	83.1744
5.15278	66.5466	84.4052
5.16667	73.4415	85
5.18056	77.5934	85
5.19444	75.903	85
5.20833	74.7961	85
5.22222	76.1344	85
5.23611	79.3351	85
5.25	80.2914	85
5.26389	79.7574	85
5.27778	81.7852	85
5.29167	77.8043	85
5.30556	77.4012	85
5.31944	74.2873	85
5.33333	69.5141	85
5.34722	63.0514	85
5.36111	56.0674	83.9307
5.375	45.9699	77.6469
5.38889	40.9068	64.632
5.40278	37.976	39.1269
5.41667	35.987	31.1105
5.43056	35.9207	21.0433
5.44444	33.7708	19.5471
5.45833	32.34	15.7949
5.47222	32.6611	12.2683
5.48611	32.3941	9.0203
5.5	32.498	10.3546
5.51389	34.348	12.6576
5.52778	33.642	9.9646
5.54167	32.2824	9.0002
5.55556	30.4465	5.3563
5.56944	30.0194	6.4019
5.58333	26.9018	7.3579
5.59722	25.587	5.478
5.61111	25.1958	5.2055
5.625	21.5758	4.4595
5.63889	21.9022	4.2719
5.65278	18.4923	2.776
5.66667	19.1788	3.7324
5.68056	18.7309	2.4434
5.69444	20.5285	2.927
5.70833	21.8332	3.6502
5.72222	22.8034	3.6962
5.73611	21.4144	4.5287
5.75	21.372	4.111
5.76389	21.1323	4.009
5.77778	20.8765	5.9157
5.79167	21.5496	6.2434
5.80556	22.5902	5.0484
5.81944	24.1062	6.5086
5.83333	24.8547	6.8074
5.84722	26.6747	5.3401
5.86111	26.7955	5.785
5.875	25.4427	6.008
5.88889	25.8396	6.8434
5.90278	24.1145	3.9537
5.91667	25.9418	6.2444
5.93056	26.3165	8.2433
5.94444	27.08	9.0702
5.95833	26.0851	7.0422
5.97222	24.3048	5.7702
5.98611	22.6842	4.5098
6	21.2924	3.7273
6.01389	21.802	4.9333
6.02778	18.7942	7.343
6.04167	20.7831	5.0872
6.05556	20.7583	4.986
6.06944	20.6337	4.0336
6.08333	24.1813	5.4592
6.09722	24.4962	7.2037
6.11111	22.7399	4.44
6.125	22.6325	4.4917
6.13889	24.9791	5.8678
6.15278	24.6597	4.6754
6.16667	27.6305	7.4501
6.18056	31.5159	10.2004
6.19444	33.0833	6.0833
