# Supplementary material for: A phosphorylation-regulated NPF transporter determines salt tolerance by mediating chloride uptake in soybean plants
Source: EMBO J. 2025 Jan 3;44(3):923–46. doi: 10.1038/s44318-024-00357-1 (PMC11790925; doi:10.1038/s44318-024-00357-1)
Supplement: Supplementary file 9 — EV and Appendix Figure Source Data [file 44318_2024_357_MOESM9_ESM.zip › FigEV-Appendix/FigEV3/EV3A/GmNPF7.5-GFP/GmNPF7.5-GFP.xlsx]

## Sheet: Sheet1
Distance	GmNPF7.5-GFP	AtCBL1n-mCherry
0	2.6667	0.2667
0.0139	2.8	0.3333
0.0278	3.9333	0.6
0.0417	3.1333	0.4667
0.0556	2.4667	0.1333
0.0694	1.1333	0.3333
0.0833	3.5333	0.2667
0.0972	2.5333	0.3333
0.1111	3.2667	0.2
0.125	2.6	0.1333
0.1389	1.6	0.0667
0.1528	2.1333	0
0.1667	2.5333	0.2
0.1806	2.4	0.3333
0.1944	2.5333	0.0667
0.2083	3.2667	0
0.2222	4.6667	0
0.2361	4.0667	0
0.25	3.4	0.2
0.2639	2.6	0.1333
0.2778	2.8	0.1333
0.2917	3.2	0.0667
0.3056	1.6667	0.0667
0.3194	1.9333	0.2667
0.3333	2.4667	0.2
0.3472	4.8	0.1333
0.3611	4.6	0.4
0.375	6	0.4667
0.3889	6.3333	1.2667
0.4028	4.4667	1.5333
0.4167	6.2	1.6667
0.4306	5.2	2.9333
0.4444	7.2	3.7333
0.4583	8.0667	4.6667
0.4722	17.8	8.4667
0.4861	17.2	11.7333
0.5	16.6667	15.3333
0.5139	21.4667	20.5333
0.5278	24.7333	27.4667
0.5417	32.9333	35.4667
0.5556	39.8667	44.8667
0.5694	47.4	57.3333
0.5833	56.8667	71.4
0.5972	60.6667	82.0667
0.6111	54.8	82.8667
0.625	56	84.0667
0.6389	62.5333	85
0.6528	52.5333	84.2667
0.6667	47.9333	82.2
0.6806	37.6667	70.3333
0.6944	40.2	56.7333
0.7083	31.6667	38.4
0.7222	25.4667	23.9333
0.7361	17.8	16.0667
0.75	17.6	8.7333
0.7639	15.4667	5.2667
0.7778	10.2667	3.5333
0.7917	10.3333	1.8
0.8056	8.4	0.8667
0.8194	5.4667	0.7333
0.8333	7.0667	0
0.8472	4	0
0.8611	3.9333	0
0.875	2.4667	0
0.8889	2.3333	0
0.9028	2.1333	0
0.9167	3.1333	0
0.9306	2.7333	0
0.9444	2.5333	0
0.9583	3.8	0
0.9722	2.4667	0
0.9861	2.0667	0
1	2.2667	0
1.0139	2.0667	0
1.0278	2.4667	0
1.0417	2.2	0
1.0556	2.1333	0
1.0694	1.6	0
1.0833	1.8	0
1.0972	2.4667	0
1.1111	2.6	0
1.125	1.1333	0
1.1389	1.4	0
1.1528	1	0
1.1667	2.6667	0
1.1806	2.9333	0
1.1944	1.9333	0
1.2083	1.8	0
1.2222	3.7333	0
1.2361	3.4	0
1.25	2.0667	0
1.2639	3.5333	0
1.2778	5.2	0
1.2917	2.1333	0
1.3056	1.4667	0
1.3194	2.0667	0.0667
1.3333	3.6	0.0667
1.3472	2.8	0
1.3611	2.2667	0
1.375	1.4667	0
1.3889	0.9333	0
1.4028	1	0
1.4167	1.0667	0
1.4306	2.3333	0
1.4444	1.8667	0
1.4583	0.6667	0
1.4722	1.6667	0
1.4861	3.0667	0
1.5	3.2	0
1.5139	4.6	0
1.5278	1.6667	0
1.5417	2	0
1.5556	1.6	0
1.5694	2.6667	0
1.5833	4.6667	0
1.5972	4.7333	0
1.6111	3.8667	0.2667
1.625	5.8	0.7333
1.6389	11.5333	2
1.6528	13.9333	5.6
1.6667	24.0667	8.3333
1.6806	38.4667	14.0667
1.6944	50.0667	23.2
1.7083	51.0667	30.6
1.7222	47.0667	36.7333
1.7361	51.8667	35.8667
1.75	49.6	35.7333
1.7639	46.3333	29.8667
1.7778	52.5333	26.7333
1.7917	40.5333	22
1.8056	46.2667	20.6667
1.8194	39.6667	20.2
1.8333	29.4	15.5333
1.8472	21.8	13.5333
1.8611	21.0667	9.7333
1.875	17.9333	6.2667
1.8889	17.0667	4.6
1.9028	13.6667	3.8667
1.9167	12.6667	4.1333
1.9306	12.8667	4.2667
1.9444	13.8	3.2667
1.9583	10.4	2.0667
1.9722	9.5333	3.0667
1.9861	9	2.1333
2	9.1333	1.2667
2.0139	6.8667	0.7333
2.0278	7.5333	0.9333
2.0417	5.2	1.2667
2.0556	7	0.8
2.0694	6.5333	0.6
2.0833	5.6	0.6667
2.0972	7.8	0.2667
2.1111	4.8667	0.2667
2.125	7.0667	0.7333
2.1389	5.4667	0.4667
2.1528	4	0.3333
2.1667	5.1333	0.6
2.1806	5.4	0.5333
2.1944	3.2667	0
2.2083	4.6	0.6667
2.2222	4.8	0.4667
2.2361	4.1333	0.8667
2.25	3.5333	0.7333
2.2639	2.6	1.0667
2.2778	4.1333	0.4667
2.2917	4.3333	0.2
2.3056	4.2667	0.4
2.3194	4.0667	0.4667
2.3333	4.5333	0.0667
2.3472	3.1333	0.3333
2.3611	4.2	1.1333
2.375	3.2667	0.6
2.3889	3.2667	0.2
2.4028	4.2	0.1333
2.4167	4.4667	0.2
2.4306	5	0.0667
2.4444	3.4	0.2667
2.4583	3.3333	0.3333
2.4722	3.4	0.1333
2.4861	3.0667	0.5333
2.5	2.6	0.1333
2.5139	3.2667	0
2.5278	3.1333	0.1333
2.5417	3.8	0.2
2.5556	3.2667	0.2
2.5694	2.1333	0.0667
2.5833	4.1333	0.1333
2.5972	4.2667	0
2.6111	4.0667	0
2.625	2.9333	0.1333
2.6389	3.3333	0.2
2.6528	3.4667	0.0667
2.6667	2.8667	0.4
2.6806	4.5333	0.5333
2.6944	3.4	0.1333
2.7083	4.3333	0.1333
2.7222	2.9333	0.1333
2.7361	4.3333	0.0667
2.75	2.8	0.1333
2.7639	2.9333	0.1333
2.7778	2.4667	0.0667
2.7917	2.4	0.0667
2.8056	2.3333	0.5333
2.8194	2.6667	0.0667
2.8333	3.4667	0.0667
2.8472	2.9333	0.4
2.8611	1.9333	0.2
2.875	1.2667	0.2667
2.8889	3.8667	0
2.9028	4	0
2.9167	3.2	0.1333
2.9306	3.5333	0.1333
2.9444	3.1333	0
2.9583	1.6	0.1333
2.9722	3.6	0.2667
2.9861	2.6	0
3	2.2	0.3333
3.0139	4	0.3333
3.0278	3.1333	0.1333
3.0417	2.3333	0.1333
3.0556	3.5333	0.2
3.0694	3.5333	0.0667
3.0833	2.9333	0.0667
3.0972	2.0667	0.2667
3.1111	1.7333	0.2
3.125	3.2	0.2
3.1389	2.8667	0
3.1528	3.6	0.1333
3.1667	3.6	0.5333
3.1806	3.3333	0
3.1944	2.8	0.6667
3.2083	3.8	0.2667
3.2222	4.6	0
3.2361	3.6	0
3.25	3.9333	0.2667
3.2639	3.8	0.1333
3.2778	3.8667	0.2
3.2917	2.6	0.1333
3.3056	3.4	0.2667
3.3194	2	0.2
3.3333	2.0667	0.4
3.3472	2.9333	0.5333
3.3611	1.7333	0.2
3.375	3.1333	0.1333
3.3889	3.8	0.5333
3.4028	3.6	0.4667
3.4167	5	0.6667
3.4306	4.8667	0.5333
3.4444	5.4667	0.5333
3.4583	5.4667	0.2667
3.4722	4.0667	0.5333
3.4861	4.8667	0.6
3.5	4.6667	0.8667
3.5139	4.2	0.5333
3.5278	3.1333	1.6667
3.5417	3.8	1.3333
3.5556	4.0667	1.6667
3.5694	3.9333	1.2667
3.5833	4.5333	1.8667
3.5972	8.1333	1.9333
3.6111	8.0667	2.5333
3.625	6.2	2.8
3.6389	9.3333	3
3.6528	8.2	2.4
3.6667	9.2667	2.4667
3.6806	9.2667	3.0667
3.6944	9.6	2.5333
3.7083	10.8	2.6667
3.7222	11.7333	3.3333
3.7361	10.4	3.8
3.75	12.0667	4.7333
3.7639	11.6667	5
3.7778	11.7333	6.8
3.7917	12.8667	9.2667
3.8056	12.4667	10.7333
3.8194	14.1333	12
3.8333	21	16
3.8472	25.2667	19.6667
3.8611	18.4667	21.3333
3.875	21.8	22.4667
3.8889	26.6667	24.8
3.9028	31.9333	29.7333
3.9167	34.8	32.8
3.9306	38.2	38.2667
3.9444	38.0667	45.2667
3.9583	37.2667	48.2667
3.9722	37.2	53.2667
3.9861	47.2667	57.5333
4	49.5333	65.0667
4.0139	53.2667	70.5333
4.0278	53.2667	74.9333
4.0417	51.0667	74.8667
4.0556	53.8667	66.0667
4.0694	45.9333	64.5333
4.0833	40	56.2667
4.0972	37.7333	46.0667
4.1111	30.1333	37.6667
4.125	29.1333	30.9333
4.1389	24	21.7333
4.1528	14.7333	17.2
4.1667	14.6667	11.6667
4.1806	12	8.8667
4.1944	10.4667	5.8667
4.2083	7	3.8
4.2222	6	2.0667
4.2361	5.4667	0.8
4.25	4.2	0.4
4.2639	2.7333	0.2667
4.2778	4.1333	0.4
4.2917	3.6667	0.2
4.3056	2.2	0
4.3194	4.3333	0.2667
4.3333	2.4667	0.0667
4.3472	1.8667	0.1333
4.3611	1.6667	0
4.375	2.1333	0.0667
4.3889	1	0
4.4028	3.6	0
4.4167	1.7333	0
4.4306	1.4667	0
4.4444	2.9333	0
4.4583	2.4	0
4.4722	0.8	0
4.4861	1.1333	0
4.5	2.0667	0
4.5139	2.2	0
4.5278	1.9333	0
4.5417	1.2667	0
4.5556	1.6	0
4.5694	1	0
4.5833	0.2	0
4.5972	0.0667	0
4.6111	1.1333	0
4.625	1.9333	0
4.6389	2.2	0
4.6528	1	0.0667
4.6667	1.4667	0
4.6806	2.7333	0
4.6944	1.7333	0
4.7083	2.2	0
4.7222	1.2667	0
4.7361	1	0
4.75	1.3333	0
4.7639	2	0
4.7778	1.4667	0
4.7917	0.3333	0
4.8056	1.3333	0.0667
4.8194	1.6667	0
4.8333	0.9333	0
4.8472	1.4	0
4.8611	1.9333	0
4.875	1.0667	0
4.8889	0.6	0
4.9028	0.4	0
4.9167	0.2667	0
4.9306	0.6	0.1333
4.9444	0.4	0
4.9583	0.8	0
4.9722	0.6667	0
4.9861	0.6667	0
5	0.3333	0
5.0139	0.4	0
5.0278	0.2	0
5.0417	0.4	0
5.0556	0.9333	0
5.0694	1.9333	0
5.0833	0.8667	0
5.0972	0.3333	0
5.1111	1.1333	0
5.125	0.6	0
5.1389	0.6	0
5.1528	0.6667	0
5.1667	0.4	0
5.1806	0.9333	0
5.1944	1.1333	0
5.2083	1.2667	0
5.2222	0.4	0
5.2361	0.0667	0
5.25	0.2667	0
5.2639	0.1333	0
5.2778	0.4	0
5.2917	0.6	0
5.3056	0.6	0
5.3194	0.2	0
5.3333	0.6667	0
5.3472	0.8667	0
5.3611	1.4667	0
5.375	1.2	0
5.3889	0.2667	0
5.4028	0.8	0
5.4167	0.4	0
5.4306	0.6667	0
5.4444	0.7333	0
5.4583	0.4667	0
5.4722	0.2667	0
5.4861	0.6667	0
5.5	1.4	0
5.5139	1.2	0
5.5278	0.2667	0
5.5417	0.3333	0
5.5556	1.4	0
5.5694	0.8	0
5.5833	0.6	0
5.5972	0.5333	0
5.6111	1.5333	0
5.625	2.1333	0
5.6389	1.6	0.1333
5.6528	2.5333	0.7333
5.6667	4.8	1
5.6806	4.7333	2.6667
5.6944	7.3333	4.7333
5.7083	10.7333	7.5333
5.7222	12.4	10.6667
5.7361	14.2667	14.0667
5.75	17.7333	19.8667
5.7639	22.4	21.3333
5.7778	30.1333	26.7333
5.7917	31.3333	32.4667
5.8056	30.2	34.6667
5.8194	39.6667	41.7333
5.8333	34.8667	35.8
5.8472	33.9333	30.4
5.8611	28.5333	25.5333
5.875	25.4	23.2
5.8889	22.7333	14.8
5.9028	19.4	11.2667
5.9167	17.7333	11.6
5.9306	17.7333	10.6
5.9444	15.0667	7.4667
5.9583	15.2	5.8667
5.9722	12.5333	4.4
5.9861	15.1333	3.6
6	11	2.7333
6.0139	10.6	2.1333
6.0278	7.1333	1.5333
6.0417	9.2667	2.0667
6.0556	5.5333	1
6.0694	6.0667	0.2667
6.0833	4.4	0.4667
6.0972	4.2667	0.3333
6.1111	5.8667	0.3333
6.125	3.7333	0.3333
6.1389	2.8667	0.0667
6.1528	3	0
6.1667	5.7333	0.2
6.1806	5.5333	0
6.1944	4.5333	0.0667
6.2083	5.2	0.1333
6.2222	5	0.4
6.2361	3.0667	0.2
6.25	5.2667	0.0667
6.2639	4.4	0.1333
6.2778	2.6	0.2667
6.2917	2.5333	0.0667
6.3056	3.1333	0
6.3194	3.1333	0
6.3333	4.6	0.2
6.3472	3.7333	0.0667
6.3611	2.6	0
6.375	4.2667	0.0667
6.3889	3.5333	0
6.4028	2.2667	0.2667
6.4167	2.7333	0
6.4306	2.4667	0.1333
6.4444	2.7333	0
6.4583	1.4667	0
6.4722	2.4667	0
6.4861	2.9333	0.3333
6.5	3.1333	0.4667
6.5139	2.4	0.2667
6.5278	2.8667	0.2
6.5417	2.8667	0.2
6.5556	2.0667	0.3333
6.5694	3.5333	0.4667
6.5833	2.9333	0.2
6.5972	4.1333	0.2
