# Supplementary material for: A phosphorylation-regulated NPF transporter determines salt tolerance by mediating chloride uptake in soybean plants
Source: EMBO J. 2025 Jan 3;44(3):923–46. doi: 10.1038/s44318-024-00357-1 (PMC11790925; doi:10.1038/s44318-024-00357-1)
Supplement: Supplementary file 9 — EV and Appendix Figure Source Data [file 44318_2024_357_MOESM9_ESM.zip › FigEV-Appendix/FigEV3/EV3CD.xlsx]

## Sheet: EV3C
Water	GmNPF7.5	AtNPF6.3
17.5184	20.9314	48.7604
23.7939	17.3024	54.1841
26.0291	17.6555	59.6152
15.8729	15.8281	43.8292
23.1284	19.6306	55.7616

## Sheet: EV3D
Water	GmNPF7.5	AtNPF6.3
30.7369	61.6447	76.7822
40.5997	65.1676	80.8983
34.5874	55.818	67.7721
39.1522	49.7192	71.0444
	64.6011	69.8869
