# Supplementary material for: A phosphorylation-regulated NPF transporter determines salt tolerance by mediating chloride uptake in soybean plants
Source: EMBO J. 2025 Jan 3;44(3):923–46. doi: 10.1038/s44318-024-00357-1 (PMC11790925; doi:10.1038/s44318-024-00357-1)
Supplement: Supplementary file 9 — EV and Appendix Figure Source Data [file 44318_2024_357_MOESM9_ESM.zip › FigEV-Appendix/FigEV4/FigEV4.xlsx]

## Sheet: EV4A
Membrane potential	GmNPF7.5
-140	-211.226	-219.019	-277.71	-341.797	-238.037	-226.484
-120	-115.967	-151.553	-231.934	-277.71	-189.209	-123.76
-100	-109.863	-57.9834	-195.312	-222.778	-149.536	-73.2422
-80	-73.2422	-45.7764	-146.484	-134.277	-115.967	-64.0869
-60	-57.9834	-12.207	-109.863	-61.0352	-57.9834	-30.5176
-40	-15.2588	18.3105	-67.1387	21.3623	-9.15527	-18.3105
-20	15.2588	30.5176	-21.3623	50.708	51.8799	12.207
0	45.7764	64.0869	60.5176	89.209	91.5527	74.4141
20	115.449	121.553	116.294	138.555	155.64	139.673
Membrane potential	GmNPF7.54D
-140	-103.76	-106.812	-94.6045	-149.536	-39.6729	-30.5176	-48.8281
-120	-100.708	-79.3457	-54.9316	-155.64	-9.15527	-42.7246	-85.4492
-100	-76.2939	-70.1904	-64.0869	-131.226	-9.15527	-30.5176	-67.1387
-80	-45.7764	-45.7764	-45.7764	-100.708	12.207	3.05176	-24.4141
-60	-33.5693	-18.3105	-36.6211	-48.8281	15.2588	6.10352	18.3105
-40	-24.4141	12.207	-39.6729	-15.2588	51.8799	33.5693	30.5176
-20	6.10352	36.6211	-24.4141	15.2588	61.0352	42.7246	67.1387
0	21.3623	51.8799	-12.207	54.9316	76.2939	73.2422	88.501
20	48.8281	39.6729	36.6211	88.501	100.708	91.5527	82.3975
Membrane potential	Water
-140	-46.4844	-3.05176	-9.15527	-24.4141	-9.15527	-24.4141	0
-120	-22.0703	-24.4141	12.207	-15.2588	-3.05176	-24.4141	9.15527
-100	5.39551	-18.3105	15.2588	-15.2588	-6.10352	-30.5176	3.05176
-80	38.9648	-15.2588	15.2588	-6.10352	-9.15527	-21.3623	3.05176
-60	51.5747	-15.2588	3.05176	15.2588	3.05176	-3.05176	-3.05176
-40	38.6865	2.53418	3.05176	3.89648	4.94824	12.207	9.15527
-20	9.76562	1.68945	16.9482	17.793	3.89648	30.5176	-2.20703
0	11.3135	15.5859	10.8447	10.8447	6.94824	44.4141	7.79297
20	30.1147	18.6377	20	3.05176	0	21.3623	30.8447

## Sheet: EV4B
GmNPF7.5
211.226	219.019	277.71	341.797	238.037	226.484
GmNPF7.54D
103.76	106.812	94.6045	149.536	39.6728	30.5176	48.8281
Water
46.4844	3.05176	9.15527	24.4141	9.15527	24.4141	0

## Sheet: EV4C
Membrane potential	GmNPF7.5
-140	-103.569	-124.087	-214.087	-114.087	-182.397	-210.381
-120	-73.8965	-172.725	-140.518	-79.6729	-164.087	-117.139
-100	-90.8447	-124.414	-109.155	-54.9316	-136.621	-50.5176
-80	-69.1553	-115.259	-56.9482	-44.5176	-116.621	-63.5693
-60	-50.8447	-94.7412	-30	-33.0518	-70.5176	-38.3105
-40	-43.0518	-16.1035	-6.10352	-19.1553	-49.1553	-19.1553
-20	-19.1553	7.46582	13.5693	9.15527	9.15527	0
0	20.8447	37.9834	10.5176	36.6211	41.3623	31.3623
20	60	54.9316	51.8799	57.1387	63.5693	73.5693
Membrane potential	GmNPF7.54D
-140	-176.484	-212.588	-152.588	-161.743	-225.83	-179.536	-216.675	-189.209
-120	-148.174	-138.501	-189.209	-143.242	-161.743	-122.07	-112.915	-137.329
-100	-112.915	-101.035	-149.536	-100.518	-115.967	-112.915	-70.1904	-109.863
-80	-91.5527	-51.8799	-97.6562	-82.7246	-112.915	-76.2939	-47.4658	-73.2422
-60	-54.9316	-39.6729	-61.0352	-36.6211	-79.3457	-67.1387	-15.2588	-42.7246
-40	-27.4658	-9.15527	21.3623	-27.4658	-39.6729	-39.6729	-24.4141	-27.4658
-20	0	-12.207	57.9834	4.74121	17.793	3.05176	0	-3.05176
0	36.1035	51.3623	85.1221	42.207	31.3623	30.5176	39.1553	42.7246
20	51.8799	83.5693	89.209	93.5693	102.207	70.1904	87.4658	82.3975
Membrane potential	Water
-140	6.10352	6.10352	-15.2588	-18.3105	27.4658	-36.6211	-24.0869
-120	6.10352	-12.207	0	-18.3105	45.7764	15.2588	-38.8281
-100	0	-12.207	-18.3105	-24.4141	36.6211	18.3105	-13.5693
-80	15.2588	-18.3105	-3.05176	-12.207	33.5693	12.207	-21.3623
-60	3.05176	0	6.10352	-9.15527	3.05176	6.10352	-12.207
-40	6.10352	-3.05176	-6.10352	-6.10352	-3.05176	6.10352	0
-20	15.2588	0	-3.05176	3.05176	-12.207	27.4658	14.4141
0	3.05176	-6.10352	-9.15527	0	-21.3623	42.7246	27.9834
20	6.10352	9.15527	-3.05176	-6.10352	-12.207	42.7246	50.708

## Sheet: EV4D
GmNPF7.5
103.569	124.087	214.087	114.087	182.398	210.381
GmNPF7.54D
176.484	212.588	152.588	161.743	225.83	179.536	216.675	189.209
Water
6.10352	6.10352	15.2588	18.3105	27.4658	36.6211	24.0869
