# Supplementary material for: A phosphorylation-regulated NPF transporter determines salt tolerance by mediating chloride uptake in soybean plants
Source: EMBO J. 2025 Jan 3;44(3):923–46. doi: 10.1038/s44318-024-00357-1 (PMC11790925; doi:10.1038/s44318-024-00357-1)
Supplement: Supplementary file 9 — EV and Appendix Figure Source Data [file 44318_2024_357_MOESM9_ESM.zip › FigEV-Appendix/FigEV5/FigEV5.xlsx]

## Sheet: EV5A
Membrane potential	GmNPF7.5HapA
-140	-228.882	-344.849	-222.778	-207.52	-250.244	-247.192	-220.054	-290.625
-120	-213.623	-227.329	-194.604	-143.433	-128.174	-206.812	-215.259	-165.122
-100	-180.054	-173.242	-101.88	-104.932	-118.501	-97.6562	-193.896	-154.932
-80	-119.019	-96.6211	-71.8799	-61.0352	-67.1387	-78.8281	-163.569	-121.362
-60	-76.2939	-71.8799	-59.6729	-36.6211	-49.6729	-46.1035	-76.2939	-79.3457
-40	-49.6729	-30.5176	-49.1553	-21.3623	-9.15527	-18.3105	-35.2588	-2.53418
-20	-12.207	-12.207	3.05176	-24.4141	21.3623	-12.207	30.5176	30.5176
0	42.7246	0	15.2588	-12.207	36.6211	27.4658	42.7246	36.6211
20	106.812	21.3623	42.7246	30.5176	57.9834	30.5176	27.4658	54.9316
Membrane potential	GmNPF7.5HapA+GmPI4Kγ4
-140	-112.915	-129.209	-137.329	-105.64	-131.226	-54.4141	-36.6211
-120	-82.3975	-124.795	-70.1904	-120.381	-97.6562	-18.3105	-24.2236
-100	-54.9316	-91.5527	-67.1387	-53.7598	-51.8799	-3.05176	-18.1201
-80	-53.2422	-131.226	-67.1387	-69.8633	-73.2422	-45.7764	-22.8613
-60	-33.5693	-45.7764	-54.9316	-70.1904	-45.7764	-39.6729	30.5176
-40	-3.05176	-9.15527	-27.4658	-61.0352	-15.2588	-27.4658	6.10352
-20	12.207	33.5693	-12.207	-9.15527	3.05176	-36.6211	-6.10352
0	48.8281	88.501	-3.05176	15.2588	36.6211	21.3623	-39.6729
20	51.8799	115.967	21.3623	64.0869	79.3457	36.6211	16.7578
Membrane potential	GmNPF7.5HapB
-140	-94.0869	-91.5527	-73.5693	-63.5693	-67.1387	-24.4141	-76.4844
-120	-89.6729	-73.4326	-21.3623	-48.8281	-24.4141	-58.3105	-54.9316
-100	-24.4141	-60.3809	-12.207	-21.3623	-27.4658	-45.7764	-39.6729
-80	-15.2588	-26.8115	-21.3623	6.10352	-24.4141	-3.05176	-39.6729
-60	4.74121	-30.1904	3.89648	-11.6895	-18.3105	10.3271	-37.1387
-40	-6.10352	-21.3623	-9.15527	21.3623	3.05176	-7.46582	-1.03516
-20	3.05176	18.3105	9.15527	24.4141	-15.2588	28.8281	4.08691
0	24.4141	57.9834	27.4658	42.7246	6.10352	21.3623	3.05176
20	18.3105	85.4492	42.7246	51.8799	36.1035	36.6211	18.3105
Membrane potential	GmNPF7.5HapB+GmPI4Kγ4
-140	-91.8799	-82.207	-54.4141	-47.4658	-61.8799	-76.8115	-46.4844
-120	-30.5176	-33.8965	-42.207	-36.6211	-45.7764	-68.501	-34.6045
-100	-21.3623	-23.8965	-3.05176	-39.6729	-24.4141	-51.8799	-34.6045
-80	-33.5693	34.9316	-6.10352	-18.3105	-27.4658	-44.9316	2.0166
-60	-6.10352	37.9834	-3.05176	-9.15527	-9.15527	-37.9834	-39.6729
-40	7.79297	23.2422	4.74121	-12.207	-9.15527	-17.9834	-27.4658
-20	-18.3105	31.0352	0	-6.10352	18.3105	-51.8799	21.3623
0	3.05176	39.6729	3.05176	0	30.5176	-27.4658	27.4658
20	27.4658	9.15527	-3.05176	12.207	61.0352	-33.5693	61.0352
Membrane potential	GmPI4Kγ4
-140	-3.05176	-39.6729	-15.2588	-42.7246	-3.05176	-24.4141	-27.4658
-120	9.15527	-24.4141	12.207	0	-3.05176	-33.5693	-39.6729
-100	-9.15527	18.3105	0	3.05176	-18.3105	-27.4658	-6.10352
-80	-3.05176	6.10352	-36.6211	6.10352	30.5176	-6.10352	12.7246
-60	-7.46582	9.15527	15.2588	14.7412	-15.2588	-18.3105	27.4658
-40	10.8447	9.15527	-24.4141	-3.05176	12.5342	12.207	37.9834
-20	4.41406	15.2588	18.3105	9.15527	15.2588	27.4658	-3.05176
0	9.15527	61.0352	45.7764	-3.05176	15.2588	18.3105	-12.207
20	11.3105	45.7764	48.8281	17.4658	17.9834	30.5176	11.3623
Membrane potential	Water
-140	-15.2588	-18.3105	-24.4141	-21.3623	-6.10352	-6.10352	-21.3623
-120	-3.05176	6.10352	3.05176	-73.2422	-9.15527	2.72461	-10.8447
-100	-7.27539	-27.4658	6.10352	-44.0869	-3.05176	42.7246	-51.1719
-80	-29.3457	-7.46582	-51.8799	9.15527	-21.3623	42.7246	9.15527
-60	-27.4658	4.74121	-24.4141	-22.7246	-21.0352	15.2588	32.207
-40	-27.4658	21.3623	-3.05176	48.8281	-30.5176	-15.2588	27.4658
-20	-30.5176	-18.3105	-18.3105	18.3105	33.5693	15.2588	15.2588
0	-15.2588	-1.3623	9.15527	30	36.6211	-18.3105	-6.10352
20	2.20703	15.2588	15.7764	21.3623	33.5693	-3.89648	27.4658

## Sheet: EV5B
GmNPF7.5HapA
228.882	344.849	222.778	207.519	250.244	247.192	220.054	290.625
GmNPF7.5HapA+GmPI4Kγ4
112.915	129.209	137.329	105.64	131.226	54.4141	36.6211
GmNPF7.5HapB
94.0869	91.5527	73.5693	63.5693	67.1387	24.4141	76.4844
GmNPF7.5HapB+GmPI4Kγ4
91.8799	82.207	54.4141	47.4658	61.8799	76.8115	46.4844
GmPI4Kγ4
3.05176	39.6728	15.2588	42.7246	3.05176	24.4141	27.4658
Water
15.2588	18.3105	24.4141	21.3623	6.10352	6.10352	21.3623

## Sheet: EV5C
Membrane potential	GmNPF7.5HapA
-140	-170.898	-241.089	-259.399	-180.054	-267.056	-299.072	-158.691	-253.296
-120	-131.226	-192.261	-147.656	-149.536	-292.969	-253.296	-125.449	-195.312
-100	-116.294	-140.381	-123.242	-122.07	-256.348	-189.209	-76.6211	-134.277
-80	-82.7246	-103.76	-48.8281	-100.708	-201.416	-164.795	-42.7246	-106.812
-60	-49.1553	-67.1387	-48.3105	-73.2422	-137.329	-131.226	12.207	-33.5693
-40	27.4658	-36.6211	-3.05176	-33.5693	-79.3457	-88.501	-3.05176	-12.207
-20	67.1387	9.15527	33.5693	-12.207	-21.3623	-33.5693	24.4141	42.7246
0	57.9834	42.7246	61.0352	36.6211	57.9834	18.3105	48.8281	94.6045
20	82.3975	91.5527	51.8799	97.6562	112.915	100.708	91.5527	122.07
Membrane potential	GmNPF7.5HapA+GmPI4Kγ4
-140	-180.054	-193.95	-259.399	-189.209	-188.691	-195.312	-290.625
-120	-183.105	-103.76	-222.778	-149.536	-122.397	-227.275	-171.553
-100	-173.95	-86.6211	-170.898	-167.847	-57.9834	-121.689	-127.466
-80	-137.329	-68.3105	-131.226	-109.863	-42.7246	-81.6895	-64.0869
-60	-76.2939	3.05176	-91.5527	-82.3975	-6.10352	-47.6025	-82.3975
-40	-51.8799	27.4658	-48.8281	-70.1904	37.9834	12.207	15.2588
-20	-15.2588	57.9834	-12.207	-15.2588	41.5527	9.15527	70.1904
0	67.4658	74.0869	30.5176	30.5176	46.4844	42.207	19.1553
20	76.2939	73.2422	87.9834	87.9834	81.7432	36.6211	48.8281
Membrane potential	GmNPF7.5HapB
-140	-286.865	-238.037	-280.762	-253.296	-216.675	-213.623	-228.882	-146.484	-192.261
-120	-204.468	-201.416	-238.037	-192.261	-180.054	-183.105	-109.863	-155.64	-146.484
-100	-149.536	-164.795	-210.571	-149.536	-140.381	-167.847	-85.4492	-82.3975	-146.484
-80	-140.381	-109.863	-149.536	-106.812	-143.433	-115.967	-45.7764	-51.8799	-106.812
-60	-76.8115	-85.4492	-82.0703	-94.6045	-137.329	-57.9834	-33.5693	-76.2939	-106.812
-40	-47.1387	-33.5693	-50.1904	-57.9834	-122.07	-39.6729	-15.2588	-18.3105	-79.3457
-20	-33.5693	6.10352	-27.4658	-9.15527	-49.3457	61.0352	15.2588	15.2588	-3.05176
0	15.2588	51.8799	33.5693	33.5693	-12.207	73.2422	42.7246	39.6729	9.15527
20	73.2422	103.76	85.4492	73.2422	45.7764	97.6562	82.3975	91.5527	42.7246
Membrane potential	GmNPF7.5HapB+GmPI4Kγ4
-140	-204.468	-225.83	-250.244	-250.244	-274.658	-222.778
-120	-170.898	-204.468	-210.571	-216.675	-177.002	-216.675
-100	-152.588	-161.743	-195.312	-180.054	-140.381	-180.054
-80	-112.915	-125.122	-128.174	-143.433	-128.174	-115.967
-60	-64.0869	-82.3975	-85.4492	-85.4492	-109.863	-67.1387
-40	-48.8281	-36.6211	-45.7764	-57.9834	-88.501	-3.05176
-20	12.207	15.2588	-9.15527	-12.207	-61.0352	39.6729
0	42.7246	67.1387	54.9316	36.6211	6.10352	70.1904
20	73.2422	112.915	100.708	94.6045	79.3457	137.329
Membrane potential	GmPI4Kγ4
-140	-44.4141	-45.2588	-39.6729	-3.05176	-54.4141	-12.207	-39.1553
-120	-42.7246	-5.58594	-30.5176	-10.1904	-51.8799	-23.8965	-20
-100	-41.5527	-40.6543	-30.5176	-3.89648	-15.2588	18.6914	-3.75977
-80	-20.5176	-13.0518	-24.4141	-42.7246	6.10352	19.0186	-19.6729
-60	-26.9482	-24.4141	-33.5693	-24.4141	18.3105	20.1904	21.8799
-40	-36.6211	-15.2588	42.7246	-16.2939	33.5693	6.10352	11.3623
-20	-27.6562	14.4141	42.7246	3.05176	-17.4658	21.1719	9.15527
0	15.2588	-12.207	32.8613	54.9316	-24.4141	6.43066	12.207
20	42.7246	36.6211	-0.517578	21.3623	-6.10352	10.1367	52.915
Membrane potential	Water
-140	0	-39.6729	-54.9316	0	-12.207	-21.3623	-48.8281
-120	-15.2588	-57.9834	-3.05176	9.15527	-12.207	33.5693	-27.4658
-100	-36.6211	-21.3623	45.7764	6.10352	-3.05176	6.10352	-39.6729
-80	18.3105	-21.3623	3.05176	27.4658	-12.207	-21.3623	-25.7764
-60	10.5176	-33.5693	9.15527	2.3457	45.7764	-24.4141	6.10352
-40	0	-18.3105	16.5176	3.05176	21.3623	9.67285	21.3623
-20	-13.5693	-3.05176	51.8799	-3.05176	17.793	14.2236	21.3623
0	15.2588	39.6729	7.79297	-3.05176	21.3623	18.3105	9.15527
20	30.5176	39.6729	12.207	12.207	24.4141	21.8799	21.3623

## Sheet: EV5D
GmNPF7.5HapA
170.898	241.089	259.399	180.054	267.056	299.072	158.691	253.296
GmNPF7.5HapA+GmPI4Kγ4
180.054	193.95	259.399	189.209	188.691	195.312	290.625
GmNPF7.5HapB
286.865	238.037	280.762	253.296	216.675	213.623	228.882	146.484	192.261
GmNPF7.5HapB+GmPI4Kγ4
204.47	225.83	250.24	250.24	274.66	222.78
GmPI4Kγ4
44.4141	45.2588	39.6728	3.05176	54.4141	12.207	39.1553
Water
0	39.6728	54.9316	0	12.207	21.3623	48.8281
